# Supplementary material for: Neural fatigue by passive induction: repeated stimulus exposure results in cognitive fatigue and altered representations in task-relevant networks
Source: Commun Biol. 2023 Feb 3;6:142. doi: 10.1038/s42003-023-04527-5 (PMC9898557; doi:10.1038/s42003-023-04527-5)
Supplement: Supplementary file 3 — Supplementary Data 1 [file 42003_2023_4527_MOESM3_ESM.csv]

Session	Quadrant	SubNumber	mean_Accuracy
baseline	not saturated	1	0.67
baseline	not saturated	2	0.675
baseline	not saturated	3	0.86
baseline	not saturated	4	0.96
baseline	not saturated	5	0.445
baseline	not saturated	6	0.91
baseline	not saturated	7	0.68
baseline	not saturated	8	0.87
baseline	not saturated	9	0.78
baseline	not saturated	10	0.965
baseline	not saturated	11	0.77
baseline	not saturated	12	0.88
baseline	not saturated	13	0.415
baseline	not saturated	14	0.845
baseline	not saturated	15	0.555
baseline	not saturated	16	0.84
baseline	not saturated	17	0.87
baseline	not saturated	18	0.78
baseline	not saturated	19	0.675
baseline	not saturated	20	0.565
baseline	not saturated	21	0.64
baseline	not saturated	23	0.77
baseline	not saturated	24	0.835
baseline	not saturated	25	0.73
baseline	saturated	1	0.71
baseline	saturated	2	0.565
baseline	saturated	3	0.81
baseline	saturated	4	0.76
baseline	saturated	5	0.48
baseline	saturated	6	0.655
baseline	saturated	7	0.835
baseline	saturated	8	0.73
baseline	saturated	9	0.78
baseline	saturated	10	0.725
baseline	saturated	11	0.705
baseline	saturated	12	0.81
baseline	saturated	13	0.36
baseline	saturated	14	0.77
baseline	saturated	15	0.735
baseline	saturated	16	0.735
baseline	saturated	17	0.975
baseline	saturated	18	0.715
baseline	saturated	19	0.88
baseline	saturated	20	0.485
baseline	saturated	21	0.685
baseline	saturated	23	0.645
baseline	saturated	24	0.775
baseline	saturated	25	0.84
conclusion	not saturated	1	0.765
conclusion	not saturated	2	0.655
conclusion	not saturated	3	0.83
conclusion	not saturated	4	0.965
conclusion	not saturated	5	0.43
conclusion	not saturated	6	0.93
conclusion	not saturated	7	0.33
conclusion	not saturated	8	0.88
conclusion	not saturated	9	0.79
conclusion	not saturated	10	0.94
conclusion	not saturated	11	0.835
conclusion	not saturated	12	0.87
conclusion	not saturated	13	0.7
conclusion	not saturated	14	0.85
conclusion	not saturated	15	0.58
conclusion	not saturated	16	0.9
conclusion	not saturated	17	0.795
conclusion	not saturated	18	0.855
conclusion	not saturated	19	0.185
conclusion	not saturated	20	0.53
conclusion	not saturated	21	0.57
conclusion	not saturated	23	0.685
conclusion	not saturated	24	0.845
conclusion	not saturated	25	0.34
conclusion	saturated	1	0.5
conclusion	saturated	2	0.555
conclusion	saturated	3	0.69
conclusion	saturated	4	0.565
conclusion	saturated	5	0.435
conclusion	saturated	6	0.57
conclusion	saturated	7	0.31
conclusion	saturated	8	0.635
conclusion	saturated	9	0.665
conclusion	saturated	10	0.675
conclusion	saturated	11	0.585
conclusion	saturated	12	0.715
conclusion	saturated	13	0.685
conclusion	saturated	14	0.615
conclusion	saturated	15	0.54
conclusion	saturated	16	0.795
conclusion	saturated	17	0.825
conclusion	saturated	18	0.585
conclusion	saturated	19	0.475
conclusion	saturated	20	0.52
conclusion	saturated	21	0.7
conclusion	saturated	23	0.445
conclusion	saturated	24	0.65
conclusion	saturated	25	0.35
