# Supplementary material for: Neural fatigue by passive induction: repeated stimulus exposure results in cognitive fatigue and altered representations in task-relevant networks
Source: Commun Biol. 2023 Feb 3;6:142. doi: 10.1038/s42003-023-04527-5 (PMC9898557; doi:10.1038/s42003-023-04527-5)
Supplement: Supplementary file 4 — Supplementary Data 2 [file 42003_2023_4527_MOESM4_ESM.csv]

Accuracy	Quadrant	Session	SubNumber
83.3333333333333	saturated	baseline	1
83.3333333333333	saturated	baseline	2
87.5	saturated	baseline	3
91.6666666666667	saturated	baseline	4
95.8333333333333	saturated	baseline	5
95.8333333333333	saturated	baseline	6
79.1666666666667	saturated	baseline	7
87.5	saturated	baseline	8
87.5	saturated	baseline	9
91.6666666666667	saturated	baseline	10
87.5	saturated	baseline	11
87.5	saturated	baseline	12
75	saturated	baseline	13
95.8333333333333	saturated	baseline	14
91.6666666666667	saturated	baseline	15
91.6666666666667	saturated	baseline	16
100	saturated	baseline	17
79.1666666666667	saturated	baseline	18
87.5	saturated	baseline	19
83.3333333333333	saturated	baseline	20
87.5	saturated	baseline	21
54.1666666666667	saturated	baseline	22
75	saturated	baseline	23
95.8333333333333	saturated	baseline	24
87.5	saturated	conclusion	1
83.3333333333333	saturated	conclusion	2
100	saturated	conclusion	3
70.8333333333333	saturated	conclusion	4
91.6666666666667	saturated	conclusion	5
91.6666666666667	saturated	conclusion	6
62.5	saturated	conclusion	7
79.1666666666667	saturated	conclusion	8
62.5	saturated	conclusion	9
79.1666666666667	saturated	conclusion	10
62.5	saturated	conclusion	11
83.3333333333333	saturated	conclusion	12
54.1666666666667	saturated	conclusion	13
83.3333333333333	saturated	conclusion	14
79.1666666666667	saturated	conclusion	15
62.5	saturated	conclusion	16
75	saturated	conclusion	17
87.5	saturated	conclusion	18
54.1666666666667	saturated	conclusion	19
87.5	saturated	conclusion	20
58.3333333333333	saturated	conclusion	21
58.3333333333333	saturated	conclusion	22
58.3333333333333	saturated	conclusion	23
79.1666666666667	saturated	conclusion	24
79.1666666666667	not saturated	baseline	1
95.8333333333333	not saturated	baseline	2
91.6666666666667	not saturated	baseline	3
79.1666666666667	not saturated	baseline	4
100	not saturated	baseline	5
100	not saturated	baseline	6
75	not saturated	baseline	7
87.5	not saturated	baseline	8
95.8333333333333	not saturated	baseline	9
95.8333333333333	not saturated	baseline	10
87.5	not saturated	baseline	11
70.8333333333333	not saturated	baseline	12
75	not saturated	baseline	13
87.5	not saturated	baseline	14
75	not saturated	baseline	15
87.5	not saturated	baseline	16
95.8333333333333	not saturated	baseline	17
91.6666666666667	not saturated	baseline	18
83.3333333333333	not saturated	baseline	19
75	not saturated	baseline	20
83.3333333333333	not saturated	baseline	21
66.6666666666667	not saturated	baseline	22
83.3333333333333	not saturated	baseline	23
91.6666666666667	not saturated	baseline	24
79.1666666666667	not saturated	conclusion	1
83.3333333333333	not saturated	conclusion	2
87.5	not saturated	conclusion	3
79.1666666666667	not saturated	conclusion	4
91.6666666666667	not saturated	conclusion	5
91.6666666666667	not saturated	conclusion	6
70.8333333333333	not saturated	conclusion	7
87.5	not saturated	conclusion	8
79.1666666666667	not saturated	conclusion	9
95.8333333333333	not saturated	conclusion	10
91.6666666666667	not saturated	conclusion	11
62.5	not saturated	conclusion	12
79.1666666666667	not saturated	conclusion	13
75	not saturated	conclusion	14
79.1666666666667	not saturated	conclusion	15
62.5	not saturated	conclusion	16
75	not saturated	conclusion	17
95.8333333333333	not saturated	conclusion	18
79.1666666666667	not saturated	conclusion	19
95.8333333333333	not saturated	conclusion	20
83.3333333333333	not saturated	conclusion	21
87.5	not saturated	conclusion	22
95.8333333333333	not saturated	conclusion	23
75	not saturated	conclusion	24
