# Supplementary material for: Neural fatigue by passive induction: repeated stimulus exposure results in cognitive fatigue and altered representations in task-relevant networks
Source: Commun Biol. 2023 Feb 3;6:142. doi: 10.1038/s42003-023-04527-5 (PMC9898557; doi:10.1038/s42003-023-04527-5)
Supplement: Supplementary file 5 — Supplementary Data 3 [file 42003_2023_4527_MOESM5_ESM.csv]

Accuracy	Quadrant	Session	SubNumber
52.5	saturated	baseline	1
55	saturated	baseline	2
60	saturated	baseline	3
57.5	saturated	baseline	4
55	saturated	baseline	5
67.5	saturated	baseline	6
57.5	saturated	baseline	7
60	saturated	baseline	8
80	saturated	baseline	9
52.5	saturated	baseline	10
52.5	saturated	baseline	11
55	saturated	baseline	12
47.5	saturated	baseline	13
47.5	saturated	baseline	14
50	saturated	baseline	15
62.5	saturated	baseline	16
57.5	saturated	baseline	17
65	saturated	baseline	18
50	saturated	baseline	19
55	saturated	baseline	20
57.5	saturated	baseline	21
42.5	saturated	baseline	22
52.5	saturated	baseline	23
42.5	saturated	baseline	24
50	saturated	conclusion	1
55	saturated	conclusion	2
57.5	saturated	conclusion	3
57.5	saturated	conclusion	4
60	saturated	conclusion	5
55	saturated	conclusion	6
52.5	saturated	conclusion	7
50	saturated	conclusion	8
60	saturated	conclusion	9
40	saturated	conclusion	10
52.5	saturated	conclusion	11
55	saturated	conclusion	12
40	saturated	conclusion	13
52.5	saturated	conclusion	14
52.5	saturated	conclusion	15
62.5	saturated	conclusion	16
50	saturated	conclusion	17
52.5	saturated	conclusion	18
57.5	saturated	conclusion	19
45	saturated	conclusion	20
52.5	saturated	conclusion	21
47.5	saturated	conclusion	22
55	saturated	conclusion	23
52.5	saturated	conclusion	24
37.5	not saturated	baseline	1
52.5	not saturated	baseline	2
50	not saturated	baseline	3
52.5	not saturated	baseline	4
55	not saturated	baseline	5
57.5	not saturated	baseline	6
50	not saturated	baseline	7
67.5	not saturated	baseline	8
62.5	not saturated	baseline	9
72.5	not saturated	baseline	10
52.5	not saturated	baseline	11
60	not saturated	baseline	12
57.5	not saturated	baseline	13
52.5	not saturated	baseline	14
50	not saturated	baseline	15
57.5	not saturated	baseline	16
52.5	not saturated	baseline	17
52.5	not saturated	baseline	18
57.5	not saturated	baseline	19
52.5	not saturated	baseline	20
50	not saturated	baseline	21
50	not saturated	baseline	22
52.5	not saturated	baseline	23
60	not saturated	baseline	24
52.5	not saturated	conclusion	1
47.5	not saturated	conclusion	2
60	not saturated	conclusion	3
70	not saturated	conclusion	4
50	not saturated	conclusion	5
52.5	not saturated	conclusion	6
52.5	not saturated	conclusion	7
62.5	not saturated	conclusion	8
62.5	not saturated	conclusion	9
52.5	not saturated	conclusion	10
47.5	not saturated	conclusion	11
52.5	not saturated	conclusion	12
57.5	not saturated	conclusion	13
52.5	not saturated	conclusion	14
50	not saturated	conclusion	15
67.5	not saturated	conclusion	16
47.5	not saturated	conclusion	17
50	not saturated	conclusion	18
65	not saturated	conclusion	19
52.5	not saturated	conclusion	20
57.5	not saturated	conclusion	21
57.5	not saturated	conclusion	22
62.5	not saturated	conclusion	23
50	not saturated	conclusion	24
