# Supplementary material for: Neural fatigue by passive induction: repeated stimulus exposure results in cognitive fatigue and altered representations in task-relevant networks
Source: Commun Biol. 2023 Feb 3;6:142. doi: 10.1038/s42003-023-04527-5 (PMC9898557; doi:10.1038/s42003-023-04527-5)
Supplement: Supplementary file 6 — Supplementary Data 4 [file 42003_2023_4527_MOESM6_ESM.csv]

SubNumber	BaselineBeta	DeltaAccuracy	Quadrant
1	1.27063393592834	-8.33333301544189	saturated
1	1.17680752277374	20.8333320617676	saturated
1	1.00206017494202	20.8333320617676	saturated
1	0.993877291679382	16.6666660308838	saturated
1	0.930615544319153	20.8333339691162	saturated
1	1.28410911560059	-8.33333301544189	saturated
1	1.03658604621887	16.6666660308838	saturated
1	1.00974774360657	20.8333339691162	saturated
1	1.05370914936066	16.6666660308838	saturated
1	1.0543030500412	20.8333320617676	saturated
1	1.12512755393982	16.6666660308838	saturated
1	1.12253081798553	20.8333339691162	saturated
1	0.948108375072479	12.4999980926514	saturated
1	1.04953265190125	16.6666660308838	saturated
1	1.04356205463409	20.8333320617676	saturated
1	1.13886511325836	16.6666660308838	saturated
1	1.18141984939575	20.8333339691162	saturated
1	1.05285358428955	12.4999980926514	saturated
1	0.941693246364594	16.6666660308838	saturated
1	1.02363455295563	20.8333339691162	saturated
1	0.967369735240936	20.8333320617676	saturated
1	1.12938261032104	16.6666660308838	saturated
1	1.21275997161865	20.8333339691162	saturated
1	1.09702253341675	12.4999980926514	saturated
1	0.936934113502502	20.8333320617676	saturated
1	1.12187147140503	16.6666660308838	saturated
1	1.25630462169647	20.8333339691162	saturated
1	1.19585967063904	12.4999980926514	saturated
1	0.908612430095673	20.8333339691162	saturated
1	1.08869218826294	20.8333339691162	saturated
1	1.04720616340637	20.8333339691162	saturated
1	1.23026525974274	20.8333339691162	saturated
1	0.746358454227448	16.6666660308838	saturated
1	1.020383477211	20.8333339691162	saturated
1	1.25492763519287	20.8333339691162	saturated
1	1.09336411952972	20.8333339691162	saturated
1	0.655080437660217	0.0	saturated
1	0.601771235466003	-20.8333334922791	saturated
1	0.713024497032166	-20.8333334922791	saturated
1	0.719972431659698	-16.6666660308838	saturated
1	0.63829505443573	-8.33333396911621	saturated
1	0.505245625972748	-8.33333396911621	saturated
1	0.666521847248077	-29.1666660308838	saturated
1	0.64463996887207	-8.33333396911621	saturated
1	0.529849112033844	-16.6666669845581	saturated
1	0.703290939331055	0.0	saturated
1	0.952392518520355	-4.16666603088379	saturated
1	0.947010099887848	0.0	saturated
1	0.8736931681633	-4.16666603088379	saturated
1	0.744215667247772	-4.16666793823242	saturated
1	0.969998419284821	-8.33333396911621	saturated
1	1.02642202377319	-4.16666603088379	saturated
1	0.990071177482605	-4.16666603088379	saturated
1	0.86759752035141	0.0	saturated
1	0.677731513977051	-8.33333396911621	saturated
1	0.904669523239136	-12.5	saturated
1	0.926444470882416	0.0	saturated
1	0.840160369873047	-8.33333396911621	saturated
1	0.677631616592407	-16.6666660308838	saturated
1	0.719699382781982	-29.1666660308838	saturated
1	0.695290505886078	-8.33333396911621	saturated
1	0.965596854686737	-4.16666793823242	saturated
1	0.938268303871155	-4.16666603088379	saturated
1	1.11401069164276	4.16666793823242	saturated
1	1.17772233486176	-8.33333396911621	saturated
1	1.17376363277435	-4.16666793823242	saturated
1	1.08174228668213	4.16666793823242	saturated
1	0.902741849422455	8.33333396911621	saturated
1	1.16430187225342	4.16666793823242	saturated
1	1.20814192295074	-8.33333396911621	saturated
1	1.15387332439423	-8.33333396911621	saturated
1	0.983530580997467	-8.33333396911621	saturated
1	0.965706765651703	-16.6666660308838	saturated
1	1.04097437858582	-8.33333396911621	saturated
1	1.02716374397278	-16.6666660308838	saturated
1	0.915734529495239	-8.33333396911621	saturated
1	0.801231682300568	-8.33333396911621	saturated
1	1.11192572116852	4.16666793823242	saturated
1	1.15592396259308	-8.33333396911621	saturated
1	1.13700926303864	4.16666603088379	saturated
1	1.23203384876251	-4.16666793823242	saturated
1	1.31244075298309	0.0	saturated
1	1.3024365901947	0.0	saturated
1	1.16747808456421	0.0	saturated
1	1.10440850257874	0.0	saturated
1	1.22695064544678	-8.33333396911621	saturated
1	1.26976788043976	-4.16666793823242	saturated
1	1.17838597297668	0.0	saturated
1	0.947048187255859	0.0	saturated
1	0.961156487464905	-4.16666793823242	saturated
1	1.03196811676025	-16.6666660308838	saturated
1	1.01389491558075	-12.5	saturated
1	0.870070517063141	-4.16666793823242	saturated
1	1.26939630508423	0.0	saturated
1	1.33509564399719	4.16666603088379	saturated
1	1.27453112602234	0.0	saturated
1	1.08566462993622	4.16666603088379	saturated
1	1.20386159420013	4.16666603088379	saturated
1	1.20430886745453	4.16666603088379	saturated
1	1.05469274520874	0.0	saturated
1	0.894631624221802	-12.5	saturated
1	0.965860545635223	4.16666603088379	saturated
1	0.92000824213028	4.16666603088379	saturated
1	1.01169312000275	-8.33333206176758	saturated
1	1.07093775272369	0.0	saturated
2	1.95215022563934	4.16666793823242	saturated
2	1.49222838878632	4.16666603088379	saturated
2	1.38376176357269	0.0	saturated
2	1.27749276161194	0.0	saturated
2	0.901469171047211	0.0	saturated
2	0.878709554672241	-4.16666603088379	saturated
2	0.878941297531128	-12.5000019073486	saturated
2	2.08523201942444	0.0	saturated
2	2.1285560131073	0.0	saturated
2	1.87874984741211	0.0	saturated
2	2.30763220787048	-4.16666603088379	saturated
2	2.24082207679749	4.16666793823242	saturated
2	1.96712756156921	4.16666793823242	saturated
2	1.5544570684433	-4.16666793823242	saturated
2	1.03067696094513	-8.33333587646484	saturated
2	2.19435715675354	4.16666603088379	saturated
2	2.02547001838684	0.0	saturated
2	1.76003706455231	4.16666793823242	saturated
2	1.44220042228699	0.0	saturated
2	1.05152440071106	-12.5000019073486	saturated
2	1.74213790893555	0.0	saturated
2	1.55689382553101	0.0	saturated
2	1.36291611194611	4.16666793823242	saturated
2	1.17605316638947	4.16666793823242	saturated
2	0.937197983264923	-8.33333587646484	saturated
2	1.1700599193573	-12.5	saturated
2	1.06833100318909	0.0	saturated
2	0.994182229042053	0.0	saturated
2	0.940997660160065	-8.33333587646484	saturated
2	0.832795262336731	-4.16666793823242	saturated
2	0.707653999328613	4.16666603088379	saturated
2	0.760299563407898	-4.16666603088379	saturated
2	0.821498155593872	-12.5000019073486	saturated
2	0.812499761581421	-8.33333206176758	saturated
2	0.472299665212631	-8.33333206176758	saturated
2	0.629912495613098	-20.8333320617676	saturated
2	0.7871413230896	-12.5	saturated
2	0.548386752605438	-12.5000009536743	saturated
2	0.788304626941681	-8.33333349227905	saturated
2	1.28896856307983	8.33333206176758	saturated
2	1.34810435771942	4.16666603088379	saturated
2	1.35039579868317	4.16666603088379	saturated
2	1.60777187347412	0.0	saturated
2	1.6004114151001	0.0	saturated
2	1.35431230068207	0.0	saturated
2	0.948795318603516	-4.16666603088379	saturated
2	1.78372609615326	4.16666603088379	saturated
2	1.89065420627594	-4.16666603088379	saturated
2	1.77796006202698	0.0	saturated
2	1.49720096588135	0.0	saturated
2	1.11075043678284	-8.33333587646484	saturated
2	0.660425245761871	-16.6666679382324	saturated
2	1.95952069759369	4.16666603088379	saturated
2	1.90894627571106	0.0	saturated
2	1.70435953140259	0.0	saturated
2	1.42324280738831	0.0	saturated
2	1.10420107841492	0.0	saturated
2	0.745205461978912	-20.8333339691162	saturated
2	1.62472999095917	0.0	saturated
2	1.41156256198883	0.0	saturated
2	1.19388902187347	0.0	saturated
2	0.987950801849365	0.0	saturated
2	0.75139445066452	-8.33333587646484	saturated
2	1.19237005710602	-4.16666603088379	saturated
2	1.07206976413727	0.0	saturated
2	0.973403632640839	0.0	saturated
2	0.896715223789215	-8.33333587646484	saturated
2	0.777089834213257	-8.33333587646484	saturated
2	0.785606920719147	-4.16666603088379	saturated
2	0.807698309421539	4.16666603088379	saturated
2	0.846723794937134	-4.16666793823242	saturated
2	0.89128303527832	-16.6666679382324	saturated
2	0.866467535495758	-20.8333339691162	saturated
2	0.624490320682526	12.5	saturated
2	0.786441445350647	0.0	saturated
2	0.938914954662323	-25.0	saturated
2	0.994254112243652	-20.8333339691162	saturated
2	0.488324373960495	-8.33333396911621	saturated
2	0.743449509143829	-4.16666698455811	saturated
2	0.989795804023743	-12.4999995231628	saturated
2	0.571582019329071	-12.5	saturated
2	0.847454011440277	0.0	saturated
2	0.903622686862946	-4.16666793823242	saturated
2	0.751915693283081	-4.16666793823242	saturated
2	0.958656191825867	-4.16666603088379	saturated
2	1.16083979606628	-4.16666793823242	saturated
2	1.155153632164	0.0	saturated
2	0.96064692735672	-4.16666793823242	saturated
2	0.648444294929504	4.16666793823242	saturated
2	1.33400213718414	-8.33333396911621	saturated
2	1.41288089752197	-4.16666603088379	saturated
2	1.32515156269073	-4.16666793823242	saturated
2	1.09796357154846	0.0	saturated
2	0.781497716903687	8.33333396911621	saturated
2	0.426758646965027	-8.33333587646484	saturated
2	1.51112675666809	-4.16666603088379	saturated
2	1.46367144584656	0.0	saturated
2	1.30409324169159	0.0	saturated
2	1.07546651363373	4.16666603088379	saturated
2	0.804145336151123	4.16666793823242	saturated
2	0.504614293575287	-8.33333587646484	saturated
2	1.39189863204956	-4.16666603088379	saturated
2	1.2928055524826	0.0	saturated
2	1.1246452331543	0.0	saturated
2	0.944527387619019	0.0	saturated
2	0.763306260108948	0.0	saturated
2	0.557774364948273	-8.33333587646484	saturated
2	1.00317454338074	-4.16666603088379	saturated
2	0.911369919776917	0.0	saturated
2	0.827642619609833	0.0	saturated
2	0.756607472896576	-8.33333587646484	saturated
2	0.651064336299896	-12.5000019073486	saturated
2	0.712387979030609	-12.5	saturated
2	0.746152877807617	0.0	saturated
2	0.782214522361755	-4.16666793823242	saturated
2	0.819712996482849	-12.5	saturated
2	0.626662611961365	16.6666660308838	saturated
2	0.776371359825134	0.0	saturated
2	0.911950170993805	-4.16666603088379	saturated
2	0.523561894893646	-4.16666603088379	saturated
2	0.761805474758148	4.16666603088379	saturated
2	0.981476366519928	-4.16666603088379	saturated
2	0.369342029094696	-8.33333396911621	saturated
2	0.589671909809113	-8.33333396911621	saturated
2	0.635138630867004	-8.33333396911621	saturated
2	0.522889256477356	-8.33333587646484	saturated
2	0.70071405172348	-12.5000019073486	saturated
2	0.873960494995117	-8.33333396911621	saturated
2	0.875964283943176	-4.16666793823242	saturated
2	0.718618929386139	-8.33333587646484	saturated
2	0.47283348441124	-8.33333587646484	saturated
2	0.949798345565796	-12.5000019073486	saturated
2	1.0387898683548	-4.16666793823242	saturated
2	0.99387538433075	-4.16666793823242	saturated
2	0.817927718162537	-4.16666793823242	saturated
2	0.557451069355011	-4.16666793823242	saturated
2	0.274886548519135	-8.33333396911621	saturated
2	1.03342771530151	-4.16666793823242	saturated
2	1.03147900104523	-4.16666793823242	saturated
2	0.945231199264526	-4.16666793823242	saturated
2	0.781029105186462	-4.16666793823242	saturated
2	0.557775855064392	4.16666793823242	saturated
2	0.308057069778442	-4.16666793823242	saturated
2	0.884029448032379	-4.16666793823242	saturated
2	0.793319284915924	-4.16666793823242	saturated
2	0.673169791698456	0.0	saturated
2	0.527993857860565	-4.16666412353516	saturated
2	0.354992091655731	-8.33333587646484	saturated
2	0.645956814289093	-4.16666793823242	saturated
2	0.599311590194702	-8.33333206176758	saturated
2	0.547773480415344	-4.16666793823242	saturated
2	0.557159841060638	-8.33333587646484	saturated
2	0.600335896015167	-8.33333396911621	saturated
2	0.638352751731873	4.16666603088379	saturated
2	0.655961811542511	12.5	saturated
2	0.324149161577225	-16.6666660308838	saturated
2	0.483571290969849	-16.6666679382324	saturated
2	0.497079908847809	-12.5	saturated
2	0.385602802038193	-12.5000019073486	saturated
2	0.592436671257019	-20.8333339691162	saturated
2	0.730119466781616	-12.5000019073486	saturated
2	0.719771325588226	-8.33333587646484	saturated
2	0.568305611610413	-8.33333587646484	saturated
2	0.355428397655487	-12.5000019073486	saturated
2	0.717875242233276	-12.5000019073486	saturated
2	0.806656122207642	-8.33333396911621	saturated
2	0.781088411808014	-12.5000019073486	saturated
2	0.62776792049408	-12.5000019073486	saturated
2	0.399951189756393	-12.5000019073486	saturated
2	0.714239835739136	-12.5000019073486	saturated
2	0.677017867565155	-12.5000019073486	saturated
2	0.553673028945923	-12.5000019073486	saturated
2	0.364559352397919	-4.16666793823242	saturated
2	0.501446902751923	-8.33333396911621	saturated
2	0.427647441625595	-12.5000019073486	saturated
2	0.3138028383255	0.0	saturated
2	0.79067599773407	8.33333587646484	saturated
2	0.594008088111877	4.16666793823242	saturated
2	0.339641243219376	12.5000019073486	saturated
2	0.425807386636734	-4.16666603088379	saturated
2	0.397940248250961	-12.5	saturated
2	0.707565546035767	4.16666793823242	saturated
2	0.617891788482666	4.16666793823242	saturated
2	0.517316997051239	4.16666793823242	saturated
2	0.555446743965149	12.5	saturated
2	0.632550835609436	-4.16666793823242	saturated
2	0.592562854290009	-8.33333587646484	saturated
2	0.438448518514633	-16.6666660308838	saturated
2	0.604954361915588	4.16666793823242	saturated
2	0.656196475028992	-12.5000019073486	saturated
2	0.619350850582123	-12.5	saturated
2	0.474061578512192	-12.5	saturated
2	0.512907683849335	-25.0000019073486	saturated
2	0.483590632677078	-16.6666679382324	saturated
2	0.379222422838211	-8.33333587646484	saturated
2	0.237181887030602	-8.33333587646484	saturated
2	0.985140264034271	8.33333587646484	saturated
2	0.759642422199249	4.16666793823242	saturated
2	0.514503300189972	4.16666793823242	saturated
2	1.05858862400055	4.16666793823242	saturated
2	0.949541866779327	4.16666793823242	saturated
2	0.788833916187286	4.16666793823242	saturated
2	0.585364401340485	8.33333587646484	saturated
2	0.315242409706116	24.9999980926514	saturated
2	0.323270082473755	-12.5	saturated
2	0.963128685951233	4.16666793823242	saturated
2	0.957022428512573	4.16666793823242	saturated
2	0.889854967594147	4.16666793823242	saturated
2	0.753811657428741	8.33333587646484	saturated
2	0.490328788757324	24.9999980926514	saturated
2	0.489936292171478	-8.33333206176758	saturated
2	0.42106506228447	-29.1666669845581	saturated
2	0.723245561122894	4.16666793823242	saturated
2	0.799377083778381	4.16666793823242	saturated
2	0.821052312850952	4.16666793823242	saturated
2	0.502716302871704	-20.8333339691162	saturated
2	0.443574160337448	-25.0	saturated
2	0.322982639074326	-20.8333330154419	saturated
2	1.09439563751221	4.16666793823242	saturated
2	0.902241051197052	4.16666793823242	saturated
2	0.656124830245972	4.16666793823242	saturated
2	1.20320212841034	4.16666793823242	saturated
2	1.13370323181152	4.16666793823242	saturated
2	0.969807744026184	4.16666793823242	saturated
2	0.71899676322937	8.33333587646484	saturated
2	1.10904324054718	4.16666793823242	saturated
2	1.13863098621368	4.16666793823242	saturated
2	1.06756067276001	4.16666793823242	saturated
2	0.877752304077148	12.5000019073486	saturated
2	0.846099197864532	4.16666793823242	saturated
2	0.945979416370392	4.16666793823242	saturated
2	0.961387574672699	4.16666793823242	saturated
2	0.854594886302948	8.33333587646484	saturated
2	1.09212255477905	4.16666793823242	saturated
2	1.00412571430206	4.16666793823242	saturated
2	0.824704349040985	4.16666793823242	saturated
2	1.01932144165039	4.16666793823242	saturated
2	1.02381479740143	4.16666793823242	saturated
2	0.924920260906219	4.16666793823242	saturated
2	0.7085902094841	16.6666679382324	saturated
2	0.839120984077454	4.16666793823242	saturated
2	0.8207768201828	16.6666679382324	saturated
2	0.82112455368042	-8.33333206176758	saturated
2	0.663527965545654	-8.33333396911621	saturated
2	1.2328507900238	0.0	saturated
2	1.08110880851746	-4.16666603088379	saturated
2	0.902872681617737	-8.33333396911621	saturated
2	0.719353199005127	-12.4999980926514	saturated
2	1.30664229393005	-12.5	saturated
2	1.25528383255005	0.0	saturated
2	1.09900665283203	-4.16666793823242	saturated
2	0.914295375347137	-4.16666603088379	saturated
2	0.739518523216248	-12.5	saturated
2	0.583284974098206	-8.33333396911621	saturated
2	1.12334430217743	-16.6666660308838	saturated
2	1.11001563072205	-4.16666793823242	saturated
2	0.987113893032074	-8.33333396911621	saturated
2	0.837497591972351	-4.16666793823242	saturated
2	0.715912580490112	-8.33333396911621	saturated
2	0.819445013999939	-8.33333396911621	saturated
2	0.759885489940643	-8.33333396911621	saturated
2	1.1251939535141	-8.33333396911621	saturated
2	0.965934932231903	-8.33333206176758	saturated
2	0.760458588600159	-8.33333396911621	saturated
2	0.514260411262512	-8.33333396911621	saturated
2	1.37819933891296	4.16666793823242	saturated
2	1.23575913906097	-8.33333396911621	saturated
2	1.04313683509827	-12.5	saturated
2	0.815474152565002	-16.6666660308838	saturated
2	0.561534523963928	-8.33333396911621	saturated
2	1.43125808238983	0.0	saturated
2	1.39196920394897	-8.33333396911621	saturated
2	1.24031484127045	0.0	saturated
2	1.03395819664001	-12.5	saturated
2	0.807453572750092	-20.8333339691162	saturated
2	0.579829633235931	-12.5	saturated
2	1.23808598518372	-12.5	saturated
2	1.23801016807556	-8.33333396911621	saturated
2	1.10701727867126	-4.16666603088379	saturated
2	0.917798697948456	-4.16666603088379	saturated
2	0.729689836502075	-8.33333396911621	saturated
2	0.573727190494537	-16.6666660308838	saturated
2	0.927361726760864	-12.5	saturated
2	0.84505033493042	4.16666793823242	saturated
2	0.716162443161011	-4.16666793823242	saturated
2	0.615321695804596	-16.6666660308838	saturated
2	0.574950218200684	-8.33333206176758	saturated
2	0.734047889709473	-12.5	saturated
2	0.501852035522461	0.0	saturated
2	1.01772940158844	-12.5	saturated
2	0.825549364089966	-12.5	saturated
2	0.571615815162659	-8.33333396911621	saturated
2	0.312368363142014	-20.8333330154419	saturated
2	1.19195008277893	-8.33333396911621	saturated
2	1.0464791059494	-12.5	saturated
2	0.84086149930954	-16.6666660308838	saturated
2	0.587248921394348	-16.6666660308838	saturated
2	0.331834733486176	-16.6666660308838	saturated
2	1.27816140651703	-4.16666793823242	saturated
2	1.17246198654175	-4.16666793823242	saturated
2	1.00044357776642	-16.6666669845581	saturated
2	0.787282228469849	-25.0	saturated
2	0.55418336391449	-16.6666660308838	saturated
2	0.337992489337921	-8.33333206176758	saturated
2	1.15886199474335	-4.16666603088379	saturated
2	1.0554141998291	0.0	saturated
2	0.877295017242432	-4.16666603088379	saturated
2	0.680992960929871	-25.0000019073486	saturated
2	0.502369463443756	-20.8333339691162	saturated
2	0.367060661315918	-16.6666660308838	saturated
2	0.909906208515167	4.16666793823242	saturated
2	0.836834788322449	-4.16666603088379	saturated
2	0.695801675319672	-8.33333396911621	saturated
2	0.566245973110199	-20.8333339691162	saturated
2	0.489475637674332	-16.6666660308838	saturated
2	0.471192449331284	-16.6666660308838	saturated
2	0.514506578445435	0.0	saturated
2	0.494931042194366	-16.6666660308838	saturated
2	0.551188409328461	-8.33333206176758	saturated
2	0.661213219165802	-8.33333206176758	saturated
2	0.653147578239441	-20.8333339691162	saturated
2	0.866244435310364	-16.6666660308838	saturated
2	0.547830820083618	-16.6666674613953	saturated
2	0.830985069274902	-8.33333206176758	saturated
2	0.602667093276978	-12.5	saturated
2	0.352326065301895	-16.6666660308838	saturated
2	0.949094235897064	-16.6666660308838	saturated
2	0.793118834495544	-12.5	saturated
2	0.575361371040344	-16.6666660308838	saturated
2	0.339785784482956	-12.5	saturated
2	0.865616679191589	-12.5	saturated
2	0.693271934986115	-20.8333339691162	saturated
2	0.493378013372421	-16.6666660308838	saturated
2	0.296110719442368	-25.0	saturated
2	0.91376531124115	0.0	saturated
2	0.759987354278564	-4.16666603088379	saturated
2	0.583844363689423	-25.0000019073486	saturated
2	0.418861210346222	-20.8333339691162	saturated
2	0.282811552286148	-16.6666660308838	saturated
2	0.794838190078735	-8.33333396911621	saturated
2	0.655019164085388	-8.33333396911621	saturated
2	0.517944097518921	-20.8333339691162	saturated
2	0.424935430288315	-16.6666660308838	saturated
2	0.375727832317352	-8.33333206176758	saturated
2	0.347681283950806	-8.33333206176758	saturated
2	0.577809393405914	-8.33333396911621	saturated
2	0.52228057384491	-16.6666660308838	saturated
2	0.534424543380737	-4.16666603088379	saturated
2	0.589487552642822	-8.33333206176758	saturated
2	0.631970524787903	-12.5	saturated
2	0.565304219722748	-16.6666660308838	saturated
2	0.677038550376892	-12.5	saturated
2	0.827384471893311	-12.4999980926514	saturated
2	0.93143230676651	-12.4999980926514	saturated
2	0.752442240715027	-12.4999980926514	saturated
2	0.957977712154388	-24.9999990463257	saturated
2	0.560369908809662	-4.16666603088379	saturated
2	0.69664603471756	-20.8333339691162	saturated
2	0.510179817676544	-24.9999995231628	saturated
2	0.30582669377327	-16.6666669845581	saturated
2	0.585664093494415	-12.5	saturated
2	0.412914872169495	-16.6666660308838	saturated
2	0.240822613239288	-29.1666669845581	saturated
2	0.671250939369202	-16.6666660308838	saturated
2	0.505830049514771	-20.8333339691162	saturated
2	0.349812984466553	-16.6666660308838	saturated
2	0.21320141851902	-16.6666660308838	saturated
2	0.10411611199379	-25.0	saturated
2	0.673727333545685	-12.5	saturated
2	0.519256711006165	-25.0	saturated
2	0.397386282682419	-8.33333206176758	saturated
2	0.302214682102203	-12.5	saturated
2	0.219825804233551	-8.33333206176758	saturated
2	0.628476738929749	-4.16666603088379	saturated
2	0.562947928905487	-8.33333206176758	saturated
2	0.521708905696869	-8.33333206176758	saturated
2	0.469145327806473	-8.33333206176758	saturated
2	0.752049386501312	-4.16666603088379	saturated
2	0.746994495391846	-12.4999980926514	saturated
2	0.767593383789063	-16.6666660308838	saturated
2	0.757397174835205	-12.4999980926514	saturated
2	0.816644847393036	-16.6666660308838	saturated
2	0.891065776348114	-20.8333320617676	saturated
2	0.330009311437607	-29.1666679382324	saturated
2	0.174204275012016	-33.3333320617676	saturated
2	0.316452294588089	-16.6666660308838	saturated
2	0.167410403490067	-25.0000019073486	saturated
2	0.422064214944839	-8.33333206176758	saturated
2	0.267333626747131	-20.8333330154419	saturated
2	0.129476502537727	-16.6666660308838	saturated
2	0.641821622848511	-12.5	saturated
2	0.482925534248352	-16.6666660308838	saturated
2	0.326277405023575	-12.4999980926514	saturated
2	0.861828744411469	-12.4999980926514	saturated
2	0.71866363286972	-16.6666660308838	saturated
3	0.337312281131744	-4.16666412353516	saturated
3	0.380177646875381	12.5	saturated
3	0.634612321853638	-8.33333587646484	saturated
3	0.713720202445984	0.0	saturated
3	0.615414798259735	12.5000019073486	saturated
3	0.974145948886871	0.0	saturated
3	0.969021081924438	4.16666603088379	saturated
3	0.773513674736023	0.0	saturated
3	1.05888092517853	-4.16666603088379	saturated
3	1.01823914051056	-4.16666603088379	saturated
3	0.92248398065567	12.5	saturated
3	0.881184637546539	8.33333206176758	saturated
3	0.153556630015373	0.0	saturated
3	0.43992555141449	4.16666793823242	saturated
3	0.625110447406769	4.16666793823242	saturated
3	0.079081803560257	16.6666679382324	saturated
3	0.433466076850891	16.6666679382324	saturated
3	0.588892996311188	8.33333206176758	saturated
3	0.687255322933197	8.33333587646484	saturated
3	0.051396477967501	8.33333206176758	saturated
3	0.474252104759216	8.33333206176758	saturated
3	0.656326413154602	8.33333206176758	saturated
3	0.684753000736237	16.6666679382324	saturated
3	0.704664409160614	8.33333206176758	saturated
3	0.170434668660164	12.5000019073486	saturated
3	0.600618898868561	8.33333587646484	saturated
3	0.837620139122009	-4.16666793823242	saturated
3	0.835162818431854	4.16666412353516	saturated
3	0.722692310810089	8.33333206176758	saturated
3	0.750943660736084	12.5	saturated
3	1.0877720117569	8.33333206176758	saturated
3	1.16025424003601	4.16666603088379	saturated
3	0.975531995296478	4.16666793823242	saturated
3	0.718904912471771	8.33333206176758	saturated
3	1.1448974609375	4.16666603088379	saturated
3	1.41230881214142	0.0	saturated
3	1.36223804950714	-4.16666603088379	saturated
3	1.04528295993805	-12.5	saturated
3	0.689059197902679	-4.16666603088379	saturated
3	1.28378391265869	4.16666603088379	saturated
3	1.48016035556793	4.16666603088379	saturated
3	1.36425960063934	4.16666603088379	saturated
3	1.00767707824707	-4.16666603088379	saturated
3	1.21319103240967	16.6666660308838	saturated
3	1.31790125370026	16.6666660308838	saturated
3	1.17840015888214	8.33333396911621	saturated
3	0.863605380058289	0.0	saturated
3	1.07104229927063	29.1666660308838	saturated
3	1.06677770614624	20.8333339691162	saturated
3	0.910894691944122	16.6666660308838	saturated
3	0.144358024001122	8.33333396911621	saturated
3	0.578230619430542	0.0	saturated
3	0.717577219009399	-20.8333339691162	saturated
3	-0.070325903594494	-4.16666603088379	saturated
3	0.528684556484222	12.5	saturated
3	0.769280850887299	0.0	saturated
3	0.780195713043213	0.0	saturated
3	-0.217170923948288	4.16666793823242	saturated
3	0.46368733048439	12.5	saturated
3	0.835046529769897	8.33333206176758	saturated
3	0.906787753105164	12.5	saturated
3	0.823399543762207	8.33333206176758	saturated
3	-0.150474101305008	8.33333206176758	saturated
3	0.433824449777603	4.16666793823242	saturated
3	0.869249999523163	-4.16666793823242	saturated
3	1.0211466550827	8.33333206176758	saturated
3	0.946124374866486	8.33333206176758	saturated
3	0.799033999443054	8.33333206176758	saturated
3	0.53854238986969	12.5000019073486	saturated
3	0.970802307128906	0.0	saturated
3	1.18276643753052	-4.16666793823242	saturated
3	1.11832761764526	12.5	saturated
3	0.899486482143402	8.33333206176758	saturated
3	0.698392570018768	4.16666412353516	saturated
3	0.620303392410278	0.0	saturated
3	1.09170234203339	0.0	saturated
3	1.42346739768982	4.16666603088379	saturated
3	1.44266760349274	0.0	saturated
3	1.17106211185455	-4.16666793823242	saturated
3	0.809324979782104	16.6666660308838	saturated
3	1.00312328338623	4.16666603088379	saturated
3	1.48255777359009	4.16666603088379	saturated
3	1.74480473995209	4.16666603088379	saturated
3	1.61760246753693	4.16666603088379	saturated
3	1.18608033657074	-4.16666603088379	saturated
3	0.717092216014862	8.33333206176758	saturated
3	1.21536684036255	8.33333206176758	saturated
3	1.65517926216125	12.4999980926514	saturated
3	1.85091483592987	4.16666603088379	saturated
3	1.63821339607239	4.16666603088379	saturated
3	1.13722240924835	4.16666603088379	saturated
3	0.640197813510895	12.4999980926514	saturated
3	1.29146480560303	16.6666660308838	saturated
3	1.6233012676239	16.6666660308838	saturated
3	1.73116457462311	16.6666660308838	saturated
3	1.48195374011993	12.4999980926514	saturated
3	1.00223743915558	8.33333396911621	saturated
3	0.561314642429352	8.33333206176758	saturated
3	1.31884169578552	24.9999980926514	saturated
3	1.49791717529297	20.8333339691162	saturated
3	1.48954892158508	16.6666660308838	saturated
3	1.21619319915771	16.6666660308838	saturated
3	0.798320651054382	8.33333396911621	saturated
3	1.39899480342865	37.5	saturated
3	1.26945412158966	33.3333320617676	saturated
3	0.959333062171936	25.0000019073486	saturated
3	0.765457630157471	-12.5000019073486	saturated
3	0.5634446144104	8.33333206176758	saturated
3	0.769364178180695	4.16666412353516	saturated
3	0.299134314060211	0.0	saturated
3	0.735830366611481	-8.33333206176758	saturated
3	0.789508819580078	-8.33333206176758	saturated
3	0.626690208911896	-16.6666679382324	saturated
3	0.066759027540684	-4.16666793823242	saturated
3	0.675464034080505	-4.16666793823242	saturated
3	0.896227598190308	-4.16666793823242	saturated
3	0.812764763832092	-8.33333206176758	saturated
3	0.593263983726501	-8.33333206176758	saturated
3	0.005120298359543	16.6666679382324	saturated
3	0.615144312381744	8.33333206176758	saturated
3	0.954563915729523	-4.16666793823242	saturated
3	0.979848444461823	0.0	saturated
3	0.797546803951263	0.0	saturated
3	0.559767425060272	0.0	saturated
3	-0.195529997348785	12.5000019073486	saturated
3	0.207552507519722	8.33333587646484	saturated
3	0.660999655723572	0.0	saturated
3	0.996192514896393	4.16666793823242	saturated
3	1.08762121200562	0.0	saturated
3	0.952522397041321	-4.16666793823242	saturated
3	0.715477883815765	0.0	saturated
3	0.500303447246552	0.0	saturated
3	0.111558154225349	16.6666660308838	saturated
3	0.469761341810226	8.33333396911621	saturated
3	0.844327032566071	-4.16666603088379	saturated
3	1.14583718776703	0.0	saturated
3	1.24759376049042	4.16666793823242	saturated
3	1.11288702487946	16.6666679382324	saturated
3	0.837542533874512	8.33333206176758	saturated
3	0.569869458675385	-8.33333206176758	saturated
3	0.47686579823494	8.33333206176758	saturated
3	0.915905117988586	8.33333396911621	saturated
3	1.31968712806702	0.0	saturated
3	1.53487932682037	-4.16666603088379	saturated
3	1.44695365428925	0.0	saturated
3	1.10556709766388	0.0	saturated
3	0.697505831718445	20.8333339691162	saturated
3	0.330304950475693	8.33333396911621	saturated
3	0.737760484218597	12.5	saturated
3	1.23024725914001	4.16666603088379	saturated
3	1.67414569854736	8.33333206176758	saturated
3	1.84339618682861	4.16666603088379	saturated
3	1.6156804561615	4.16666603088379	saturated
3	1.11018478870392	-4.16666603088379	saturated
3	0.594636678695679	12.5000019073486	saturated
3	0.588869988918304	8.33333206176758	saturated
3	0.945890724658966	8.33333206176758	saturated
3	1.43047845363617	8.33333206176758	saturated
3	1.87501680850983	8.33333206176758	saturated
3	2.00925922393799	4.16666603088379	saturated
3	1.7023423910141	4.16666603088379	saturated
3	1.11170375347137	0.0	saturated
3	0.549749672412872	12.5	saturated
3	1.10265469551086	8.33333206176758	saturated
3	1.51647508144379	8.33333206176758	saturated
3	1.89635586738586	16.6666660308838	saturated
3	1.98019528388977	12.4999980926514	saturated
3	1.64657330513	8.33333206176758	saturated
3	1.05919849872589	8.33333396911621	saturated
3	0.527503669261932	8.33333206176758	saturated
3	1.53476238250732	24.9999980926514	saturated
3	1.79676949977875	20.8333339691162	saturated
3	1.79845690727234	16.6666660308838	saturated
3	1.4566570520401	16.6666660308838	saturated
3	0.926515340805054	20.8333339691162	saturated
3	1.68234539031982	37.5	saturated
3	1.58074104785919	33.3333320617676	saturated
3	1.22081446647644	37.5	saturated
3	0.75289523601532	33.3333339691162	saturated
3	0.486713349819183	0.0	saturated
3	0.750132977962494	-8.33333587646484	saturated
3	0.073757387697697	4.16666412353516	saturated
3	0.658790946006775	4.16666412353516	saturated
3	0.812999546527863	8.33333206176758	saturated
3	0.667567670345306	8.33333206176758	saturated
3	0.37678599357605	8.33333206176758	saturated
3	0.812420010566711	4.16666412353516	saturated
3	0.845449686050415	4.16666412353516	saturated
3	0.621691226959229	4.16666412353516	saturated
3	0.11450581997633	0.0	saturated
3	0.680349886417389	4.16666412353516	saturated
3	0.919812262058258	4.16666412353516	saturated
3	0.831062018871307	4.16666412353516	saturated
3	0.554449856281281	8.33333206176758	saturated
3	-0.61042582988739	24.9999980926514	saturated
3	-0.293380498886108	12.5	saturated
3	0.144289329648018	16.6666679382324	saturated
3	0.590056538581848	8.33333206176758	saturated
3	0.883509933948517	8.33333206176758	saturated
3	0.927005529403687	0.0	saturated
3	0.74269312620163	4.16666793823242	saturated
3	0.450308948755264	8.33333206176758	saturated
3	0.144664913415909	8.33333206176758	saturated
3	-0.268709033727646	20.8333320617676	saturated
3	0.062357235699892	29.1666660308838	saturated
3	0.293537437915802	24.9999980926514	saturated
3	0.505021810531616	8.33333587646484	saturated
3	0.726286590099335	8.33333587646484	saturated
3	0.898211061954498	0.0	saturated
3	0.937621712684631	0.0	saturated
3	0.813144445419312	0.0	saturated
3	0.575040280818939	0.0	saturated
3	0.313741981983185	4.16666793823242	saturated
3	-0.296974658966064	20.8333320617676	saturated
3	0.163370862603188	24.9999980926514	saturated
3	0.552348494529724	25.0000019073486	saturated
3	0.837151169776917	20.8333339691162	saturated
3	1.02836215496063	4.16666793823242	saturated
3	1.11592853069305	0.0	saturated
3	1.06946873664856	4.16666793823242	saturated
3	0.886501371860504	4.16666793823242	saturated
3	0.620020925998688	-4.16666793823242	saturated
3	0.358472675085068	-4.16666793823242	saturated
3	0.163143396377563	0.0	saturated
3	-0.094366393983364	12.5	saturated
3	0.342949688434601	16.6666679382324	saturated
3	0.770110309123993	25.0	saturated
3	1.13684141635895	8.33333206176758	saturated
3	1.37644922733307	0.0	saturated
3	1.4074285030365	-4.16666603088379	saturated
3	1.19981110095978	0.0	saturated
3	0.826941907405853	8.33333587646484	saturated
3	0.435306429862976	4.16666793823242	saturated
3	0.157659456133842	4.16666793823242	saturated
3	0.107538715004921	29.1666679382324	saturated
3	0.476125091314316	37.5	saturated
3	0.900668799877167	16.6666660308838	saturated
3	1.33318758010864	8.33333206176758	saturated
3	1.64102721214294	8.33333206176758	saturated
3	1.66309368610382	4.16666603088379	saturated
3	1.34969222545624	0.0	saturated
3	0.832570314407349	0.0	saturated
3	0.340579599142075	16.6666660308838	saturated
3	0.365045100450516	29.1666660308838	saturated
3	0.649766683578491	16.6666660308838	saturated
3	1.02895951271057	8.33333206176758	saturated
3	1.47387337684631	8.33333206176758	saturated
3	1.82054400444031	12.4999980926514	saturated
3	1.85226881504059	8.33333206176758	saturated
3	1.49264943599701	4.16666603088379	saturated
3	0.901006281375885	4.16666603088379	saturated
3	0.355635076761246	8.33333396911621	saturated
3	0.829874217510223	16.6666660308838	saturated
3	1.14011347293854	12.4999980926514	saturated
3	1.53746366500854	12.4999980926514	saturated
3	1.8675445318222	16.6666660308838	saturated
3	1.90318143367767	12.4999980926514	saturated
3	1.55038678646088	12.4999980926514	saturated
3	0.96302330493927	4.16666603088379	saturated
3	0.425117433071136	12.5	saturated
3	1.21120882034302	12.4999980926514	saturated
3	1.53080475330353	24.9999980926514	saturated
3	1.79316794872284	25.0000019073486	saturated
3	1.80486941337585	20.8333339691162	saturated
3	1.4809387922287	24.9999980926514	saturated
3	0.953139662742615	33.3333339691162	saturated
3	1.50389349460602	37.5	saturated
3	1.67728686332703	37.5	saturated
3	1.63339638710022	37.5	saturated
3	1.32771968841553	37.5	saturated
3	0.873925864696503	33.3333339691162	saturated
3	0.48690864443779	-8.33333587646484	saturated
3	0.654155075550079	-4.16666793823242	saturated
3	0.209224224090576	0.0	saturated
3	0.68321031332016	8.33333206176758	saturated
3	0.802320420742035	8.33333206176758	saturated
3	0.662156760692596	8.33333206176758	saturated
3	-0.212819039821625	8.33333206176758	saturated
3	0.450714856386185	8.33333206176758	saturated
3	0.855110287666321	8.33333206176758	saturated
3	0.902906239032745	8.33333206176758	saturated
3	0.694490969181061	0.0	saturated
3	0.430578291416168	4.16666412353516	saturated
3	-0.344358652830124	4.16666412353516	saturated
3	0.189219608902931	8.33333206176758	saturated
3	0.68353658914566	8.33333206176758	saturated
3	0.954393565654755	8.33333206176758	saturated
3	0.910798728466034	8.33333206176758	saturated
3	0.64343398809433	8.33333206176758	saturated
3	0.325614273548126	8.33333206176758	saturated
3	-0.890755951404572	16.6666679382324	saturated
3	-0.46498891711235	29.1666660308838	saturated
3	-0.189898788928986	24.9999980926514	saturated
3	-0.060295764356852	20.8333339691162	saturated
3	0.050186894834042	8.33333587646484	saturated
3	0.248303890228271	0.0	saturated
3	0.534616947174072	8.33333206176758	saturated
3	0.804969787597656	8.33333206176758	saturated
3	0.912868678569794	4.16666793823242	saturated
3	0.784098327159882	4.16666793823242	saturated
3	0.488989889621735	8.33333206176758	saturated
3	0.146555751562119	8.33333206176758	saturated
3	-0.706466019153595	24.9999980926514	saturated
3	-0.250154256820679	24.9999980926514	saturated
3	0.219773545861244	24.9999980926514	saturated
3	0.533401310443878	33.3333339691162	saturated
3	0.653661966323853	29.1666660308838	saturated
3	0.668438494205475	4.16666793823242	saturated
3	0.681157171726227	4.16666793823242	saturated
3	0.729409039020538	8.33333206176758	saturated
3	0.768874228000641	8.33333206176758	saturated
3	0.715406477451324	4.16666793823242	saturated
3	0.530713856220245	8.33333206176758	saturated
3	0.260471343994141	8.33333206176758	saturated
3	-0.04936059564352	8.33333206176758	saturated
3	-0.390928626060486	16.6666679382324	saturated
3	0.038593854755163	24.9999980926514	saturated
3	0.511658072471619	16.6666660308838	saturated
3	0.864021420478821	20.8333339691162	saturated
3	1.02710151672363	20.8333339691162	saturated
3	1.03035521507263	4.16666793823242	saturated
3	0.937958538532257	4.16666793823242	saturated
3	0.798837900161743	0.0	saturated
3	0.629721879959106	0.0	saturated
3	0.430626571178436	8.33333206176758	saturated
3	0.219235673546791	4.16666793823242	saturated
3	0.021341538056731	8.33333206176758	saturated
3	-0.238979041576385	16.6666660308838	saturated
3	0.120625533163548	25.0000019073486	saturated
3	0.552528083324432	20.8333339691162	saturated
3	0.928740561008453	25.0	saturated
3	1.16590857505798	16.6666660308838	saturated
3	1.2260514497757	8.33333396911621	saturated
3	1.10621798038483	0.0	saturated
3	0.841482162475586	-4.16666793823242	saturated
3	0.502548933029175	0.0	saturated
3	0.180002793669701	0.0	saturated
3	-0.044809315353632	0.0	saturated
3	0.558590412139893	25.0	saturated
3	0.925854980945587	33.3333320617676	saturated
3	1.22647094726563	16.6666679382324	saturated
3	1.36608648300171	8.33333206176758	saturated
3	1.26839566230774	8.33333206176758	saturated
3	0.937682807445526	0.0	saturated
3	0.481868714094162	8.33333587646484	saturated
3	0.067242860794067	8.33333206176758	saturated
3	0.638226211071014	16.6666660308838	saturated
3	0.958858668804169	29.1666660308838	saturated
3	1.27631115913391	12.5	saturated
3	1.47429859638214	20.8333320617676	saturated
3	1.42235040664673	8.33333206176758	saturated
3	1.08521699905396	12.4999980926514	saturated
3	0.579829633235931	0.0	saturated
3	0.556612014770508	20.8333320617676	saturated
3	0.764479041099548	20.8333320617676	saturated
3	1.01193845272064	12.4999980926514	saturated
3	1.29085469245911	12.4999980926514	saturated
3	1.50356841087341	16.6666660308838	saturated
3	1.50084865093231	16.6666660308838	saturated
3	1.21022272109985	12.4999980926514	saturated
3	0.725928843021393	12.4999980926514	saturated
3	0.868422091007233	12.5	saturated
3	1.0461106300354	12.4999980926514	saturated
3	1.25766623020172	20.8333339691162	saturated
3	1.44233000278473	33.3333320617676	saturated
3	1.46854770183563	29.1666660308838	saturated
3	1.24745953083038	29.1666660308838	saturated
3	0.833844721317291	29.1666660308838	saturated
3	1.05796575546265	8.33333206176758	saturated
3	1.21651971340179	20.8333339691162	saturated
3	1.35198855400085	29.1666660308838	saturated
3	1.37276005744934	33.3333339691162	saturated
3	1.20613622665405	37.5	saturated
3	0.423092693090439	-8.33333587646484	saturated
3	0.254703253507614	0.0	saturated
3	0.569033205509186	8.33333206176758	saturated
3	0.653701722621918	8.33333206176758	saturated
3	0.576153576374054	0.0	saturated
3	0.47939071059227	8.33333206176758	saturated
3	0.009918157942593	8.33333206176758	saturated
3	0.476391762495041	8.33333206176758	saturated
3	0.7977494597435	8.33333206176758	saturated
3	0.858337342739105	8.33333206176758	saturated
3	0.723996102809906	0.0	saturated
3	0.559310674667358	0.0	saturated
3	-0.055864028632641	-4.16666412353516	saturated
3	0.29310342669487	8.33333206176758	saturated
3	0.69187718629837	8.33333206176758	saturated
3	0.95824146270752	8.33333206176758	saturated
3	0.959085941314697	8.33333206176758	saturated
3	0.750666797161102	8.33333206176758	saturated
3	0.498893916606903	8.33333206176758	saturated
3	0.266299933195114	8.33333206176758	saturated
3	-0.683050394058228	24.9999980926514	saturated
3	-0.290338516235352	20.8333320617676	saturated
3	0.066794596612454	20.8333320617676	saturated
3	0.260979831218719	24.9999980926514	saturated
3	0.289297372102737	20.8333339691162	saturated
3	0.266868621110916	-4.16666793823242	saturated
3	0.324481874704361	-4.16666412353516	saturated
3	0.519054472446442	8.33333206176758	saturated
3	0.783584654331207	8.33333206176758	saturated
3	0.948586106300354	4.16666793823242	saturated
3	0.881012916564941	8.33333206176758	saturated
3	0.619687497615814	8.33333206176758	saturated
3	0.301152855157852	8.33333206176758	saturated
3	-0.018512735143304	8.33333206176758	saturated
3	-0.294359058141708	20.8333339691162	saturated
3	0.112275876104832	24.9999980926514	saturated
3	0.508527755737305	24.9999980926514	saturated
3	0.734947144985199	24.9999980926514	saturated
3	0.753979504108429	20.8333339691162	saturated
3	0.658686757087708	0.0	saturated
3	0.582362830638885	0.0	saturated
3	0.6060631275177	4.16666793823242	saturated
3	0.700293242931366	8.33333206176758	saturated
3	0.740127563476563	8.33333206176758	saturated
3	0.622028946876526	8.33333206176758	saturated
3	0.364254683256149	8.33333206176758	saturated
3	0.041350916028023	8.33333206176758	saturated
3	-0.321298718452454	8.33333206176758	saturated
3	-0.321773290634155	12.5	saturated
3	-0.120257340371609	16.6666660308838	saturated
3	0.250989377498627	24.9999980926514	saturated
3	0.647185027599335	12.5	saturated
3	0.904221296310425	16.6666660308838	saturated
3	0.955353200435638	12.4999980926514	saturated
3	0.852022647857666	-4.16666603088379	saturated
3	0.699175834655762	4.16666793823242	saturated
3	0.578820168972015	-8.33333206176758	saturated
3	0.500296771526337	4.16666793823242	saturated
3	0.41056764125824	8.33333206176758	saturated
3	0.265879422426224	8.33333206176758	saturated
3	0.070155553519726	8.33333206176758	saturated
3	-0.182526513934135	8.33333206176758	saturated
3	-0.062143716961145	20.8333339691162	saturated
3	0.236211732029915	20.8333339691162	saturated
3	0.59030282497406	20.8333339691162	saturated
3	0.861184418201447	25.0	saturated
3	0.967743456363678	20.8333339691162	saturated
3	0.911670804023743	12.5	saturated
3	0.745959579944611	-4.16666603088379	saturated
3	0.530630171298981	4.16666793823242	saturated
3	0.30591756105423	0.0	saturated
3	0.099478058516979	0.0	saturated
3	-0.058079436421394	0.0	saturated
3	-0.16581429541111	0.0	saturated
3	0.235722795128822	33.3333320617676	saturated
3	0.517997622489929	25.0	saturated
3	0.772967636585236	25.0	saturated
3	0.925513207912445	16.6666660308838	saturated
3	0.93739265203476	4.16666603088379	saturated
3	0.803788900375366	8.33333206176758	saturated
3	0.547440767288208	0.0	saturated
3	0.224205881357193	0.0	saturated
3	0.735172986984253	16.6666660308838	saturated
3	0.896052539348602	12.4999980926514	saturated
3	0.963273704051971	12.4999980926514	saturated
3	0.887868642807007	12.4999980926514	saturated
3	0.646721124649048	12.4999980926514	saturated
3	0.287368297576904	4.16666793823242	saturated
3	0.465933114290237	20.8333320617676	saturated
3	0.607937157154083	25.0	saturated
3	0.738973200321198	12.4999980926514	saturated
3	0.861619293689728	20.8333339691162	saturated
3	0.953017830848694	25.0000019073486	saturated
3	0.946244359016418	24.9999980926514	saturated
3	0.772262513637543	20.8333339691162	saturated
3	0.69645494222641	16.6666660308838	saturated
3	0.75005304813385	12.4999980926514	saturated
3	0.809747815132141	20.8333339691162	saturated
3	0.89305567741394	29.1666660308838	saturated
3	0.942178070545197	29.1666660308838	saturated
3	0.859060287475586	33.3333339691162	saturated
3	0.753400027751923	8.33333396911621	saturated
3	0.762386322021484	4.16666603088379	saturated
3	0.777363479137421	12.4999980926514	saturated
3	0.838774919509888	24.9999980926514	saturated
3	0.239016398787498	8.33333206176758	saturated
3	0.283034861087799	8.33333206176758	saturated
3	0.293346524238586	4.16666412353516	saturated
3	0.352757275104523	8.33333206176758	saturated
3	0.408878475427628	8.33333206176758	saturated
3	0.319553136825562	8.33333206176758	saturated
3	0.504565060138702	8.33333206176758	saturated
3	0.552930593490601	4.16666412353516	saturated
3	0.523126482963562	4.16666412353516	saturated
3	0.525823414325714	4.16666412353516	saturated
3	0.534366846084595	8.33333206176758	saturated
3	0.305528491735458	8.33333206176758	saturated
3	0.565784692764282	8.33333206176758	saturated
3	0.757179856300354	8.33333206176758	saturated
3	0.769939482212067	8.33333206176758	saturated
3	0.653821885585785	8.33333206176758	saturated
3	0.543967008590698	8.33333206176758	saturated
3	0.449412256479263	8.33333206176758	saturated
3	0.268027901649475	-4.16666412353516	saturated
3	-0.203274324536324	24.9999980926514	saturated
3	0.0722975730896	24.9999980926514	saturated
3	0.300155162811279	20.8333320617676	saturated
3	0.398647248744965	20.8333320617676	saturated
3	0.375986665487289	16.6666679382324	saturated
3	0.320717841386795	-12.5000019073486	saturated
3	0.335690200328827	-4.16666412353516	saturated
3	0.478693574666977	8.33333206176758	saturated
3	0.707180559635162	8.33333206176758	saturated
3	0.871481955051422	8.33333206176758	saturated
3	0.838946580886841	8.33333206176758	saturated
3	0.642354011535645	8.33333206176758	saturated
3	0.4170241355896	8.33333206176758	saturated
3	0.198454007506371	8.33333206176758	saturated
3	-0.06818351149559	-4.16666412353516	saturated
3	-0.04059236869216	24.9999980926514	saturated
3	0.249666795134544	33.3333339691162	saturated
3	0.518995940685272	20.8333320617676	saturated
3	0.650997877120972	24.9999980926514	saturated
3	0.625334084033966	12.5000019073486	saturated
3	0.523690938949585	-12.5000019073486	saturated
3	0.46327206492424	-8.33333206176758	saturated
3	0.522590577602386	8.33333206176758	saturated
3	0.675435304641724	8.33333206176758	saturated
3	0.785149276256561	8.33333206176758	saturated
3	0.722521245479584	8.33333206176758	saturated
3	0.497573912143707	8.33333206176758	saturated
3	0.208754301071167	8.33333206176758	saturated
3	-0.108315579593182	8.33333206176758	saturated
3	-0.448047757148743	-4.16666412353516	saturated
3	0.011923399753869	16.6666660308838	saturated
3	0.275916248559952	24.9999980926514	saturated
3	0.551948010921478	24.9999980926514	saturated
3	0.710496127605438	25.0000019073486	saturated
3	0.704218506813049	8.33333206176758	saturated
3	0.591705739498138	-4.16666603088379	saturated
3	0.481461405754089	0.0	saturated
3	0.454658806324005	-4.16666793823242	saturated
3	0.504092156887054	8.33333206176758	saturated
3	0.536434948444366	8.33333206176758	saturated
3	0.461243242025375	8.33333206176758	saturated
3	0.270546972751617	8.33333206176758	saturated
3	-0.004421612247825	8.33333206176758	saturated
3	-0.359399378299713	4.16666793823242	saturated
3	0.023161843419075	20.8333339691162	saturated
3	0.228604316711426	24.9999980926514	saturated
3	0.470100283622742	20.8333339691162	saturated
3	0.631929934024811	20.8333339691162	saturated
3	0.653713762760162	16.6666660308838	saturated
3	0.564657211303711	0.0	saturated
3	0.443417578935623	-8.33333206176758	saturated
3	0.350896656513214	-4.16666412353516	saturated
3	0.291837334632874	8.33333206176758	saturated
3	0.233417481184006	0.0	saturated
3	0.151258334517479	0.0	saturated
3	0.033242918550968	0.0	saturated
3	0.210739433765411	29.1666679382324	saturated
3	0.389914900064468	25.0000019073486	saturated
3	0.526311039924622	20.8333339691162	saturated
3	0.565982758998871	12.4999980926514	saturated
3	0.516445517539978	8.33333396911621	saturated
3	0.375299483537674	20.8333320617676	saturated
3	0.461169242858887	16.6666660308838	saturated
3	0.493337869644165	12.5	saturated
3	0.480145782232285	12.4999980926514	saturated
3	0.41950911283493	12.5	saturated
3	0.434785425662994	20.8333339691162	saturated
3	0.427799433469772	16.6666660308838	saturated
3	-0.202716737985611	8.33333206176758	saturated
3	0.019098356366158	8.33333206176758	saturated
3	0.248566314578056	8.33333206176758	saturated
3	0.301301658153534	8.33333206176758	saturated
3	-0.052240651100874	4.16666412353516	saturated
3	-0.041734058409929	4.16666412353516	saturated
3	0.024743508547545	4.16666412353516	saturated
3	0.208574697375298	8.33333206176758	saturated
3	0.406629651784897	8.33333206176758	saturated
3	0.431353896856308	0.0	saturated
3	0.206574037671089	8.33333206176758	saturated
3	0.266151756048203	8.33333206176758	saturated
3	0.25641593337059	8.33333206176758	saturated
3	0.234438672661781	8.33333206176758	saturated
3	0.293462634086609	8.33333206176758	saturated
3	0.379215955734253	8.33333206176758	saturated
3	0.326915204524994	-4.16666412353516	saturated
3	0.272989183664322	12.5000019073486	saturated
3	0.316595733165741	8.33333206176758	saturated
3	0.447508633136749	8.33333206176758	saturated
3	0.54476261138916	8.33333206176758	saturated
3	0.514545738697052	8.33333206176758	saturated
3	0.393608540296555	8.33333206176758	saturated
3	0.295980036258698	8.33333206176758	saturated
3	0.220245644450188	8.33333206176758	saturated
3	0.05224534124136	4.16666793823242	saturated
3	-0.223330825567245	-4.16666412353516	saturated
3	0.025282146409154	16.6666660308838	saturated
3	0.19137068092823	29.1666660308838	saturated
3	0.351276606321335	20.8333320617676	saturated
3	0.430448442697525	20.8333320617676	saturated
3	0.325578778982162	-8.33333206176758	saturated
3	0.398203074932098	8.33333206176758	saturated
3	0.556179165840149	4.16666412353516	saturated
3	0.681481659412384	8.33333206176758	saturated
3	0.650696516036987	8.33333206176758	saturated
3	0.47125506401062	8.33333206176758	saturated
3	0.247025430202484	8.33333206176758	saturated
3	0.011728312820196	8.33333206176758	saturated
3	-0.275884330272675	4.16666793823242	saturated
3	-0.57733678817749	-4.16666412353516	saturated
3	0.009859687648714	12.5	saturated
3	0.166296899318695	16.6666660308838	saturated
3	0.341915935277939	20.8333339691162	saturated
3	0.444425731897354	8.33333206176758	saturated
3	0.436158239841461	8.33333396911621	saturated
3	0.36769500374794	-4.16666793823242	saturated
3	0.511659026145935	4.16666412353516	saturated
3	0.634784460067749	8.33333206176758	saturated
3	0.617109715938568	8.33333206176758	saturated
3	0.438862591981888	8.33333206176758	saturated
3	0.160272970795631	8.33333206176758	saturated
3	-0.180793046951294	4.16666793823242	saturated
3	-0.550223767757416	4.16666793823242	saturated
3	0.138268172740936	16.6666679382324	saturated
3	0.286783784627914	16.6666660308838	saturated
3	0.381649553775787	8.33333206176758	saturated
3	0.375738322734833	4.16666603088379	saturated
3	0.435138016939163	0.0	saturated
3	0.424908220767975	8.33333206176758	saturated
3	0.295650154352188	4.16666793823242	saturated
3	0.14800438284874	25.0000019073486	saturated
3	0.241482779383659	16.6666660308838	saturated
3	0.299650967121124	8.33333396911621	saturated
3	-0.064548179507256	8.33333206176758	saturated
3	0.1280857026577	8.33333206176758	saturated
3	-0.60129588842392	8.33333206176758	saturated
3	-0.295227497816086	8.33333206176758	saturated
3	0.052272733300924	8.33333206176758	saturated
3	0.220014974474907	8.33333206176758	saturated
3	-0.356424450874329	8.33333206176758	saturated
3	-0.399645626544952	4.16666412353516	saturated
3	-0.358731865882874	4.16666412353516	saturated
3	-0.177089899778366	8.33333206176758	saturated
3	0.05224696919322	8.33333206176758	saturated
3	0.133821651339531	4.16666793823242	saturated
3	-0.004213407170027	0.0	saturated
3	0.036826964467764	8.33333206176758	saturated
3	0.042513780295849	8.33333206176758	saturated
3	-0.00231572217308	8.33333206176758	saturated
3	-0.062966644763947	8.33333206176758	saturated
3	-0.055879436433315	8.33333206176758	saturated
3	-0.010484960861504	4.16666793823242	saturated
3	-0.069344840943813	4.16666793823242	saturated
3	-0.290096312761307	-4.16666412353516	saturated
3	0.289455980062485	4.16666412353516	saturated
3	0.380670696496964	8.33333206176758	saturated
3	0.357233941555023	8.33333206176758	saturated
3	0.222170919179916	8.33333206176758	saturated
3	0.06565947830677	8.33333206176758	saturated
3	-0.086517505347729	4.16666793823242	saturated
3	-0.299226969480515	4.16666793823242	saturated
3	-0.582220554351807	0.0	saturated
3	0.395009100437164	-4.16666793823242	saturated
3	0.545543015003204	8.33333206176758	saturated
3	0.557188034057617	8.33333206176758	saturated
3	0.400677740573883	8.33333206176758	saturated
3	0.143840536475182	8.33333206176758	saturated
3	-0.15701462328434	4.16666793823242	saturated
3	-0.482085257768631	4.16666412353516	saturated
3	2.13800740242004	-8.33333206176758	saturated
3	1.85700500011444	-12.5	saturated
3	1.37478446960449	-12.4999980926514	saturated
3	2.48994040489197	-8.33333396911621	saturated
3	2.50534749031067	-8.33333206176758	saturated
3	2.22920918464661	-12.5000019073486	saturated
3	1.70652377605438	-8.33333206176758	saturated
3	2.52879643440247	-12.5	saturated
3	2.5719518661499	-4.16666603088379	saturated
3	2.34666776657104	0.0	saturated
3	1.85140764713287	0.0	saturated
3	2.28615403175354	-8.33333206176758	saturated
3	2.12620735168457	-8.33333206176758	saturated
3	-0.359730035066605	8.33333206176758	saturated
3	-0.119804725050926	4.16666412353516	saturated
3	-0.334917306900024	4.16666793823242	saturated
3	-0.182776138186455	0.0	saturated
3	-0.489836484193802	8.33333206176758	saturated
3	-0.430183678865433	8.33333206176758	saturated
3	-0.326630890369415	4.16666793823242	saturated
3	-0.316559016704559	0.0	saturated
3	-0.026554534211755	8.33333206176758	saturated
3	-0.12385480850935	8.33333206176758	saturated
3	-0.222141623497009	8.33333206176758	saturated
3	-0.309154778718948	4.16666793823242	saturated
3	1.55341267585754	0.0	saturated
3	1.43151867389679	-4.16666793823242	saturated
3	1.12055134773254	-4.16666793823242	saturated
3	2.06586050987244	0.0	saturated
3	2.17690753936768	-8.33333396911621	saturated
3	2.01508140563965	-12.4999980926514	saturated
3	1.59943199157715	-4.16666603088379	saturated
3	1.07622480392456	-4.16666603088379	saturated
3	2.50568962097168	-8.33333301544189	saturated
3	2.63736796379089	-4.16666603088379	saturated
3	2.46876001358032	-8.33333206176758	saturated
3	1.99534130096436	-12.5	saturated
3	1.37500774860382	-4.16666603088379	saturated
3	2.64456462860107	-4.16666793823242	saturated
3	2.77393007278442	4.16666603088379	saturated
3	2.61686086654663	-4.16666603088379	saturated
3	2.13967442512512	4.16666603088379	saturated
3	1.49256801605225	-4.16666603088379	saturated
3	2.41214370727539	-12.5000009536743	saturated
3	2.50637555122375	0.0	saturated
3	2.36563491821289	4.16666603088379	saturated
3	1.93961405754089	0.0	saturated
3	1.910071849823	0.0	saturated
3	1.78903579711914	-8.33333206176758	saturated
3	0.592785120010376	-8.33333206176758	saturated
3	0.568853855133057	0.0	saturated
3	0.961290597915649	-4.16666603088379	saturated
3	0.973749816417694	-4.16666603088379	saturated
3	0.850016534328461	-4.16666603088379	saturated
3	0.638349950313568	-4.16666603088379	saturated
3	1.5159285068512	0.0	saturated
3	1.49989759922028	-8.33333206176758	saturated
3	1.27413988113403	-16.6666660308838	saturated
3	0.915586948394775	0.0	saturated
3	1.87332856655121	8.33333396911621	saturated
3	2.08562350273132	0.0	saturated
3	2.06401038169861	-12.4999980926514	saturated
3	1.75846672058105	0.0	saturated
3	1.26734435558319	0.0	saturated
3	0.76936137676239	0.0	saturated
3	2.27267789840698	-4.16666793823242	saturated
3	2.51248550415039	0.0	saturated
3	2.48756647109985	-4.16666603088379	saturated
3	2.12888121604919	4.16666603088379	saturated
3	1.5449857711792	8.33333206176758	saturated
3	0.951603174209595	4.16666603088379	saturated
3	2.43050384521484	4.16666603088379	saturated
3	2.64824080467224	0.0	saturated
3	2.60257434844971	-4.16666603088379	saturated
3	2.21756649017334	-8.33333206176758	saturated
3	1.60295712947845	4.16666603088379	saturated
3	2.26252818107605	-4.16666793823242	saturated
3	2.41110563278198	4.16666603088379	saturated
3	2.33185029029846	0.0	saturated
3	1.95878660678864	-8.33333206176758	saturated
3	1.39422714710236	0.0	saturated
3	1.85677075386047	-4.16666793823242	saturated
3	1.75407242774963	0.0	saturated
3	1.44139993190765	-4.16666603088379	saturated
3	0.657108843326569	0.0	saturated
3	0.716067969799042	-12.4999980926514	saturated
3	0.694784820079803	-4.16666603088379	saturated
3	0.615671575069427	4.16666793823242	saturated
3	1.00286960601807	-8.33333206176758	saturated
3	1.0439327955246	-4.16666603088379	saturated
3	0.957004427909851	4.16666603088379	saturated
3	0.771144807338715	-8.33333206176758	saturated
3	0.552346646785736	8.33333587646484	saturated
3	1.23515784740448	0.0	saturated
3	1.42918491363525	0.0	saturated
3	1.48438465595245	-16.6666660308838	saturated
3	1.33827698230743	-8.33333206176758	saturated
3	1.03046762943268	-8.33333206176758	saturated
3	0.678929030895233	0.0	saturated
3	1.57350504398346	4.16666603088379	saturated
3	1.83574795722961	0.0	saturated
3	1.92432987689972	-8.33333206176758	saturated
3	1.74033033847809	-4.16666603088379	saturated
3	1.32930278778076	-8.33333206176758	saturated
3	0.858495950698853	-4.16666603088379	saturated
3	1.8164324760437	8.33333206176758	saturated
3	2.11106443405151	0.0	saturated
3	2.21149301528931	0.0	saturated
3	1.99957287311554	-4.16666603088379	saturated
3	1.52435433864594	4.16666603088379	saturated
3	0.981426537036896	12.4999980926514	saturated
3	2.16848134994507	0.0	saturated
3	2.23490190505981	0.0	saturated
3	1.99454951286316	0.0	saturated
3	1.50261533260345	4.16666603088379	saturated
3	0.956120193004608	8.33333206176758	saturated
3	1.96046698093414	0.0	saturated
3	1.96425664424896	-4.16666603088379	saturated
3	1.70925152301788	0.0	saturated
3	1.25649535655975	0.0	saturated
3	1.47120916843414	-8.33333206176758	saturated
3	1.23895394802094	-8.33333206176758	saturated
3	0.733329057693481	0.0	saturated
3	0.761087834835052	-12.5	saturated
3	0.72168380022049	-4.16666603088379	saturated
3	0.649593532085419	4.16666603088379	saturated
3	1.00756180286407	-4.16666603088379	saturated
3	1.0377813577652	-8.33333206176758	saturated
3	0.968811273574829	8.33333206176758	saturated
3	0.824986338615417	0.0	saturated
3	0.657626509666443	4.16666603088379	saturated
3	1.12434363365173	-12.5	saturated
3	1.30112874507904	-12.4999980926514	saturated
3	1.37485015392303	-4.16666603088379	saturated
3	1.28889727592468	-4.16666603088379	saturated
3	1.05864906311035	-8.33333206176758	saturated
3	0.774284780025482	4.16666793823242	saturated
3	1.27080178260803	-4.16666603088379	saturated
3	1.52048707008362	0.0	saturated
3	1.65631306171417	0.0	saturated
3	1.5730311870575	-8.33333206176758	saturated
3	1.27578115463257	-12.5	saturated
3	0.893655180931091	-16.6666660308838	saturated
3	1.60396575927734	4.16666793823242	saturated
3	1.76983773708344	4.16666793823242	saturated
3	1.68955671787262	4.16666793823242	saturated
3	1.3627325296402	0.0	saturated
3	0.938109397888184	-12.5	saturated
3	1.54410791397095	0.0	saturated
3	1.68180155754089	4.16666603088379	saturated
3	1.58645570278168	12.5000019073486	saturated
3	1.26409363746643	8.33333396911621	saturated
3	1.42466628551483	-4.16666603088379	saturated
3	1.30660378932953	4.16666603088379	saturated
3	0.974745154380798	8.33333206176758	saturated
3	0.972047626972198	8.33333206176758	saturated
3	0.914945781230927	4.16666603088379	saturated
3	0.833258807659149	4.16666603088379	saturated
3	1.18238878250122	-4.16666603088379	saturated
3	1.2363520860672	0.0	saturated
3	1.19491064548492	-4.16666603088379	saturated
3	1.06154680252075	-4.16666603088379	saturated
3	0.875346422195435	4.16666603088379	saturated
3	1.26527118682861	0.0	saturated
3	1.394895195961	0.0	saturated
3	1.38359200954437	-4.16666793823242	saturated
3	1.21096503734589	-4.16666603088379	saturated
3	0.944143116474152	8.33333587646484	saturated
3	1.36755418777466	8.33333587646484	saturated
3	1.38104999065399	8.33333396911621	saturated
3	1.20116603374481	-8.33333396911621	saturated
3	0.912252068519592	-8.33333396911621	saturated
3	1.19830167293549	12.5000019073486	saturated
3	1.03659629821777	0.0	saturated
3	0.903456926345825	12.4999980926514	saturated
3	0.867881953716278	12.4999980926514	saturated
3	1.10566711425781	12.5	saturated
3	1.13505005836487	16.6666660308838	saturated
3	1.13385498523712	16.6666660308838	saturated
3	1.09755492210388	12.5	saturated
3	1.22854959964752	4.16666603088379	saturated
3	1.26901113986969	4.16666603088379	saturated
3	1.20761704444885	8.33333396911621	saturated
3	1.04197132587433	8.33333396911621	saturated
3	1.1213846206665	4.16666793823242	saturated
3	1.19364190101624	-4.16666793823242	saturated
3	1.13042199611664	-8.33333396911621	saturated
3	0.949914813041687	-4.16666603088379	saturated
3	-0.08548479527235	-4.16666793823242	saturated
3	0.105506487190723	4.16666793823242	saturated
3	0.26047146320343	8.33333206176758	saturated
3	-0.244540184736252	20.8333339691162	saturated
3	-0.02312770485878	12.5000019073486	saturated
3	0.199073240160942	8.33333587646484	saturated
3	0.347989916801453	0.0	saturated
3	0.377216428518295	-16.6666660308838	saturated
3	0.274794042110443	-8.33333587646484	saturated
3	-0.388319104909897	16.6666660308838	saturated
3	-0.210814476013184	20.8333339691162	saturated
3	0.046542037278414	8.33333396911621	saturated
3	0.293724358081818	0.0	saturated
3	0.44360688328743	0.0	saturated
3	0.45099264383316	-4.16666412353516	saturated
3	0.317913085222244	-16.6666679382324	saturated
3	-0.380592107772827	16.6666679382324	saturated
3	-0.186865046620369	16.6666679382324	saturated
3	0.088262975215912	16.6666679382324	saturated
3	0.349415242671967	4.16666793823242	saturated
3	0.504915416240692	4.16666793823242	saturated
3	0.510926485061646	-4.16666793823242	saturated
3	0.375937879085541	0.0	saturated
3	-0.187062487006187	-4.16666793823242	saturated
3	0.084956288337708	16.6666679382324	saturated
3	0.334742486476898	8.33333396911621	saturated
3	0.480905950069427	0.0	saturated
3	0.491281598806381	-8.33333206176758	saturated
3	0.379573881626129	-12.5	saturated
3	0.262149095535278	-8.33333587646484	saturated
3	0.379983752965927	-12.5	saturated
3	0.392711490392685	-12.5	saturated
3	0.849119126796722	16.6666660308838	saturated
3	1.06296074390411	8.33333396911621	saturated
3	1.09873270988464	8.33333396911621	saturated
3	1.13144087791443	8.33333396911621	saturated
3	1.13158023357391	4.16666793823242	saturated
3	1.20601308345795	8.33333396911621	saturated
3	1.21842896938324	8.33333396911621	saturated
3	1.11495161056519	4.16666793823242	saturated
3	1.10247135162354	8.33333396911621	saturated
3	1.11026954650879	8.33333396911621	saturated
3	0.235354140400887	4.16666603088379	saturated
3	0.102441146969795	-8.33333206176758	saturated
3	0.279980540275574	4.16666603088379	saturated
3	0.40842404961586	4.16666603088379	saturated
3	0.449989140033722	-12.5	saturated
3	-0.190326318144798	8.33333206176758	saturated
3	-0.01219423674047	0.0	saturated
3	0.235619321465492	-8.33333396911621	saturated
3	0.468194603919983	0.0	saturated
3	0.606729686260223	-16.6666660308838	saturated
3	0.611160099506378	-12.5	saturated
3	0.478366672992706	-24.9999980926514	saturated
3	-0.252483367919922	0.0	saturated
3	-0.162378489971161	0.0	saturated
3	0.050408095121384	4.16666603088379	saturated
3	0.346508651971817	12.4999980926514	saturated
3	0.625011801719666	-4.16666603088379	saturated
3	0.780687987804413	-12.5	saturated
3	0.763459801673889	-20.8333320617676	saturated
3	0.585286438465118	-16.6666679382324	saturated
3	0.300505518913269	-29.1666660308838	saturated
3	-0.177617013454437	-12.5	saturated
3	-0.233807414770126	0.0	saturated
3	-0.233110457658768	8.33333396911621	saturated
3	-0.13719567656517	4.16666603088379	saturated
3	0.078122884035111	4.16666793823242	saturated
3	0.383574336767197	8.33333206176758	saturated
3	0.678645610809326	0.0	saturated
3	0.845465838909149	-12.5	saturated
3	0.825506031513214	-4.16666793823242	saturated
3	0.637369930744171	-8.33333206176758	saturated
3	0.348177701234818	-12.5	saturated
3	-0.229327619075775	0.0	saturated
3	-0.228328138589859	-12.5	saturated
3	-0.135517179965973	-8.33333396911621	saturated
3	0.063723735511303	4.16666793823242	saturated
3	0.341062307357788	12.5	saturated
3	0.607162535190582	0.0	saturated
3	0.755975782871246	4.16666793823242	saturated
3	0.737332880496979	0.0	saturated
3	0.574749946594238	-12.5	saturated
3	0.331360399723053	-12.5	saturated
3	-0.234998598694801	-4.16666603088379	saturated
3	-0.240855202078819	-8.33333206176758	saturated
3	-0.148995816707611	-4.16666603088379	saturated
3	0.031250450760126	-4.16666793823242	saturated
3	0.258861601352692	4.16666603088379	saturated
3	0.460950553417206	-4.16666793823242	saturated
3	0.564189255237579	-8.33333206176758	saturated
3	0.543398141860962	-12.5	saturated
3	0.426865100860596	-8.33333206176758	saturated
3	0.19281841814518	12.5	saturated
3	0.380337089300156	-12.5	saturated
3	1.02308619022369	16.6666660308838	saturated
3	1.07708489894867	16.6666660308838	saturated
3	1.10000252723694	12.5	saturated
3	1.13775765895844	8.33333396911621	saturated
3	0.454805165529251	0.0	saturated
3	0.536664605140686	0.0	saturated
3	0.53347110748291	-12.4999980926514	saturated
3	0.275752067565918	0.0	saturated
3	0.52323704957962	-8.33333396911621	saturated
3	0.73416656255722	-8.33333206176758	saturated
3	0.834660649299622	-16.6666679382324	saturated
3	0.797478020191193	-20.8333320617676	saturated
3	0.634295046329498	-29.1666660308838	saturated
3	0.018861366435885	-8.33333396911621	saturated
3	0.157101199030876	4.16666603088379	saturated
3	0.386448830366135	0.0	saturated
3	0.67977899312973	0.0	saturated
3	0.9415043592453	-16.6666660308838	saturated
3	1.06650114059448	-16.6666679382324	saturated
3	1.0100736618042	-16.6666679382324	saturated
3	0.795390248298645	-24.9999980926514	saturated
3	0.490465968847275	-25.0	saturated
3	-0.044765073806047	12.5000019073486	saturated
3	-0.002755885012448	-4.16666603088379	saturated
3	0.080374598503113	0.0	saturated
3	0.213219001889229	4.16666603088379	saturated
3	0.424143046140671	0.0	saturated
3	0.708804905414581	0.0	saturated
3	0.979504942893982	-12.4999980926514	saturated
3	1.11542415618896	-16.6666679382324	saturated
3	1.0565265417099	-16.6666660308838	saturated
3	0.82937079668045	-16.6666660308838	saturated
3	0.51608681678772	-20.8333320617676	saturated
3	-0.008190156891942	4.16666603088379	saturated
3	-0.009082958102226	0.0	saturated
3	0.032552000135183	4.16666603088379	saturated
3	0.112805560231209	-8.33333396911621	saturated
3	0.225645691156387	-4.16666603088379	saturated
3	0.393383234739304	0.0	saturated
3	0.622801601886749	8.33333206176758	saturated
3	0.84616756439209	0.0	saturated
3	0.956067085266113	0.0	saturated
3	0.897448480129242	-8.33333587646484	saturated
3	0.698750853538513	-16.6666679382324	saturated
3	0.436728060245514	-12.5	saturated
3	0.019376760348678	0.0	saturated
3	0.034541290253401	4.16666603088379	saturated
3	0.100398197770119	8.33333206176758	saturated
3	0.200654923915863	-8.33333206176758	saturated
3	0.332954376935959	0.0	saturated
3	0.492426693439484	8.33333206176758	saturated
3	0.633057951927185	0.0	saturated
3	0.685927152633667	-8.33333206176758	saturated
3	0.623022377490997	-8.33333206176758	saturated
3	0.476273715496063	-12.5	saturated
3	0.017162127420306	-4.16666603088379	saturated
3	0.07316267490387	0.0	saturated
3	0.175154134631157	4.16666603088379	saturated
3	0.289620608091354	4.16666603088379	saturated
3	0.390732496976852	0.0	saturated
3	0.451849937438965	0.0	saturated
3	0.44761797785759	-16.6666679382324	saturated
3	0.380855113267899	-16.6666679382324	saturated
3	0.58255136013031	-12.4999980926514	saturated
3	0.541217446327209	-12.5000019073486	saturated
3	0.432464122772217	-16.6666660308838	saturated
3		-16.6666669845581	saturated
3	0.706892013549805	-4.16666793823242	saturated
3	0.866470456123352	-12.4999980926514	saturated
3	0.919118702411652	-16.6666660308838	saturated
3	0.852157473564148	-16.6666679382324	saturated
3	0.68680602312088	-25.0	saturated
3		4.16666603088379	saturated
3	0.432273119688034	0.0	saturated
3	0.650984227657318	-4.16666603088379	saturated
3	0.893010139465332	-8.33333396911621	saturated
3	1.08952021598816	-16.6666660308838	saturated
3	1.16287434101105	-16.6666660308838	saturated
3	1.0830249786377	-20.8333320617676	saturated
3	0.875636160373688	-25.0	saturated
3	0.60638839006424	-29.1666660308838	saturated
3	0.085892200469971	8.33333396911621	saturated
3	0.210494339466095	0.0	saturated
3	0.363236397504807	0.0	saturated
3	0.523045718669891	4.16666603088379	saturated
3	0.705044806003571	0.0	saturated
3	0.920001924037933	-4.16666603088379	saturated
3	1.11277496814728	-16.6666660308838	saturated
3	1.19264721870422	-20.8333339691162	saturated
3	1.11296916007996	-16.6666660308838	saturated
3	0.89754980802536	-25.0	saturated
3	0.620946228504181	-29.1666660308838	saturated
3	0.07837999612093	4.16666603088379	saturated
3	0.161775514483452	8.33333396911621	saturated
3	0.287128478288651	8.33333206176758	saturated
3	0.426537156105042	8.33333206176758	saturated
3	0.54807722568512	4.16666603088379	saturated
3	0.667544782161713	4.16666603088379	saturated
3	0.813181817531586	4.16666603088379	saturated
3	0.951776683330536	-8.33333396911621	saturated
3	1.00410175323486	-16.6666679382324	saturated
3	0.925221741199493	-16.6666679382324	saturated
3	0.737282514572144	-20.8333320617676	saturated
3	0.507245242595673	-24.9999980926514	saturated
3	0.156764268875122	4.16666603088379	saturated
3	0.215807050466537	8.33333396911621	saturated
3	0.308691650629044	12.5	saturated
3	0.420462191104889	12.4999980926514	saturated
3	0.515265107154846	-4.16666603088379	saturated
3	0.589796602725983	-12.4999980926514	saturated
3	0.66222071647644	-4.16666603088379	saturated
3	0.718649446964264	-4.16666793823242	saturated
3	0.714850246906281	-12.5	saturated
3	0.630247712135315	-24.9999980926514	saturated
3	0.489132016897202	-33.3333339691162	saturated
3	0.226620733737946	4.16666603088379	saturated
3	0.276407480239868	-4.16666603088379	saturated
3	0.365660071372986	4.16666603088379	saturated
3	0.458744406700134	0.0	saturated
3	0.522376835346222	0.0	saturated
3	0.546970725059509	12.4999980926514	saturated
3	0.530386984348297	-4.16666603088379	saturated
3	0.469300866127014	-25.0	saturated
3	0.246909216046333	4.16666793823242	saturated
3	0.330986201763153	8.33333396911621	saturated
3	0.436440408229828	16.6666660308838	saturated
3	0.506776571273804	16.6666660308838	saturated
3		-12.5	saturated
3	0.485839635133743	-16.6666660308838	saturated
3	0.392284780740738	-8.33333396911621	saturated
3	0.717717111110687	-12.5	saturated
3	0.817556738853455	-8.33333206176758	saturated
3	0.840868651866913	-16.6666660308838	saturated
3	0.78212308883667	-16.6666660308838	saturated
3	0.656180560588837	-29.1666660308838	saturated
3		8.33333206176758	saturated
3	0.573235929012299	-8.33333206176758	saturated
3	0.754812717437744	-8.33333396911621	saturated
3	0.916201829910278	-8.33333396911621	saturated
3	1.0307365655899	-12.5	saturated
3	1.064497590065	-16.6666660308838	saturated
3	1.0002703666687	-16.6666660308838	saturated
3	0.850821912288666	-20.8333339691162	saturated
3	0.169826373457909	4.16666793823242	saturated
3	0.340290457010269	4.16666603088379	saturated
3	0.531327068805695	0.0	saturated
3	0.700574159622192	4.16666603088379	saturated
3	0.840243935585022	0.0	saturated
3	0.966483533382416	-4.16666603088379	saturated
3	1.06741833686829	-8.33333206176758	saturated
3	1.10103893280029	-16.6666660308838	saturated
3	1.03714466094971	-24.9999980926514	saturated
3	0.883648812770844	-20.8333339691162	saturated
3	0.158301040530205	16.6666660308838	saturated
3	0.294590711593628	8.33333206176758	saturated
3	0.461394757032394	8.33333206176758	saturated
3	0.627065598964691	12.5	saturated
3	0.747633635997772	0.0	saturated
3	0.822870969772339	0.0	saturated
3	0.886331856250763	4.16666603088379	saturated
3	0.941370964050293	-4.16666603088379	saturated
3	0.950935661792755	-16.6666660308838	saturated
3	0.884470701217651	-29.1666660308838	saturated
3	0.747780799865723	-33.3333339691162	saturated
3	0.385821342468262	12.5	saturated
3	0.511886537075043	8.33333206176758	saturated
3	0.634925484657288	12.4999980926514	saturated
3	0.717327415943146	-8.33333396911621	saturated
3	0.74972128868103	-4.16666603088379	saturated
3	0.756289899349213	-4.16666603088379	saturated
3	0.74873960018158	-4.16666603088379	saturated
3	0.712251007556915	-24.9999980926514	saturated
3	0.63514256477356	-29.1666660308838	saturated
3	0.477442234754562	0.0	saturated
3	0.566469013690948	4.16666603088379	saturated
3	0.641797304153442	-4.16666603088379	saturated
3	0.671783864498138	4.16666603088379	saturated
3	0.650343537330627	4.16666603088379	saturated
3	0.588752746582031	8.33333396911621	saturated
3	0.502070784568787	-12.5	saturated
3	0.408342808485031	4.16666793823242	saturated
3	0.486179202795029	4.16666603088379	saturated
3	0.578906714916229	12.5	saturated
3	0.632676124572754	12.5	saturated
3	0.609196484088898	8.33333396911621	saturated
3	0.405299246311188	-16.6666660308838	saturated
3		-12.5000009536743	saturated
3	0.657007992267609	-8.33333396911621	saturated
3	0.67961859703064	-20.8333339691162	saturated
3	0.660236537456512	-16.6666660308838	saturated
3	0.595517933368683	-4.16666603088379	saturated
3		12.4999980926514	saturated
3	0.593084394931793	-12.5	saturated
3	0.723306715488434	-8.33333396911621	saturated
3	0.808005392551422	-16.6666669845581	saturated
3	0.861401259899139	-24.9999990463257	saturated
3	0.885480046272278	-16.6666660308838	saturated
3	0.865276277065277	-16.6666660308838	saturated
3	0.792765557765961	-29.1666660308838	saturated
3	0.21654412150383	4.16666603088379	saturated
3	0.40241402387619	0.0	saturated
3	0.602209389209747	12.4999980926514	saturated
3	0.762967348098755	4.16666603088379	saturated
3	0.859793782234192	-4.16666603088379	saturated
3	0.913482785224915	-8.33333396911621	saturated
3	0.950251579284668	-12.5	saturated
3	0.967373490333557	-20.8333339691162	saturated
3	0.941751539707184	-16.6666660308838	saturated
3	0.861803948879242	-25.0000019073486	saturated
3	0.387624830007553	-4.16666603088379	saturated
3	0.564021170139313	4.16666603088379	saturated
3	0.731931686401367	8.33333206176758	saturated
3	0.846595346927643	0.0	saturated
3	0.893789291381836	4.16666603088379	saturated
3	0.905885457992554	-4.16666603088379	saturated
3	0.913144528865814	-4.16666603088379	saturated
3	0.909658968448639	-20.8333339691162	saturated
3	0.871509909629822	-16.6666660308838	saturated
3	0.642759680747986	8.33333206176758	saturated
3	0.756797671318054	-4.16666603088379	saturated
3	0.829426944255829	-4.16666603088379	saturated
3	0.846118092536926	-4.16666603088379	saturated
3	0.828165948390961	-8.33333206176758	saturated
3	0.799697875976563	-12.5	saturated
3	0.76158732175827	-16.6666660308838	saturated
3	0.609750807285309	0.0	saturated
3	0.680631756782532	0.0	saturated
3	0.740573942661285	4.16666603088379	saturated
3	0.762769877910614	4.16666603088379	saturated
3	0.73850005865097	0.0	saturated
3	0.678403437137604	-4.16666603088379	saturated
3	0.695729553699493	4.16666793823242	saturated
3		-4.16666793823242	saturated
3		-16.6666660308838	saturated
3	0.530962586402893	-4.16666793823242	saturated
3	0.551303803920746	-12.4999980926514	saturated
3		4.16666603088379	saturated
3	0.559589982032776	4.16666603088379	saturated
3	0.641683280467987	8.33333206176758	saturated
3	0.67839241027832	-8.33333396911621	saturated
3	0.706410944461823	-20.8333330154419	saturated
3	0.740401446819305	-8.33333206176758	saturated
3	0.760960757732391	-8.33333206176758	saturated
3	0.261684447526932	12.5	saturated
3	0.447778403759003	4.16666603088379	saturated
3	0.637231767177582	0.0	saturated
3	0.776481568813324	0.0	saturated
3	0.839194178581238	8.33333206176758	saturated
3	0.854506015777588	-4.16666603088379	saturated
3	0.867693960666656	-8.33333396911621	saturated
3	0.889113485813141	-8.33333206176758	saturated
3	0.89413845539093	-12.4999980926514	saturated
3	0.46325871348381	-4.16666793823242	saturated
3	0.638264000415802	4.16666793823242	saturated
3	0.799671292304993	8.33333206176758	saturated
3	0.90712034702301	12.4999980926514	saturated
3	0.942335844039917	8.33333206176758	saturated
3	0.93824291229248	-4.16666603088379	saturated
3	0.935441315174103	-4.16666603088379	saturated
3	0.935601711273193	-4.16666603088379	saturated
3	0.733043849468231	0.0	saturated
3	0.838992595672607	8.33333396911621	saturated
3	0.911021530628204	8.33333206176758	saturated
3	0.932950139045715	8.33333206176758	saturated
3	0.923004388809204	0.0	saturated
3	0.904986441135406	4.16666603088379	saturated
3	0.754131019115448	0.0	saturated
3	0.811136245727539	4.16666603088379	saturated
3	0.84524405002594	20.8333339691162	saturated
3	0.845435976982117	12.5	saturated
3		-4.16666603088379	saturated
3	0.442922711372375	-4.16666793823242	saturated
3		8.33333206176758	saturated
3	0.502469837665558	0.0	saturated
3	0.554934799671173	-4.16666603088379	saturated
3	0.583897113800049	-12.5	saturated
3	0.621409118175507	-12.5	saturated
3	0.671780824661255	-8.33333396911621	saturated
3	0.31379246711731	8.33333206176758	saturated
3	0.48620131611824	4.16666603088379	saturated
3	0.647689878940582	0.0	saturated
3	0.756973206996918	4.16666603088379	saturated
3	0.802538335323334	4.16666603088379	saturated
3	0.81932133436203	-4.16666603088379	saturated
3	0.845052421092987	-12.5	saturated
3	0.878396332263947	0.0	saturated
3	0.6894890666008	8.33333206176758	saturated
3	0.836956202983856	-4.16666603088379	saturated
3	0.934510052204132	0.0	saturated
3	0.971722900867462	-4.16666603088379	saturated
3	0.981459200382233	0.0	saturated
3	0.994380056858063	-8.33333396911621	saturated
3	0.89043653011322	0.0	saturated
3	0.967957854270935	-4.16666793823242	saturated
3	1.00673007965088	4.16666793823242	saturated
3	1.02205574512482	-8.33333396911621	saturated
3	0.867067277431488	8.33333206176758	saturated
3	0.922577440738678	-4.16666603088379	saturated
3	0.955296218395233	8.33333396911621	saturated
3		-4.16666603088379	saturated
3		-4.16666603088379	saturated
3	0.453159749507904	4.16666603088379	saturated
3	0.51224809885025	-8.33333206176758	saturated
3	0.588418126106262	-16.6666660308838	saturated
3	0.482825994491577	0.0	saturated
3	0.597523093223572	0.0	saturated
3	0.673017621040344	-16.6666660308838	saturated
3	0.723430991172791	-4.16666603088379	saturated
3	0.779567718505859	-8.33333206176758	saturated
3	0.847341418266296	-12.5	saturated
3	0.683181464672089	4.16666793823242	saturated
3	0.802335619926453	-8.33333206176758	saturated
3	0.88516640663147	-8.33333206176758	saturated
3	0.939023613929749	-8.33333396911621	saturated
3	0.989531755447388	4.16666603088379	saturated
3	0.873498439788818	-4.16666603088379	saturated
3	0.95370489358902	4.16666603088379	saturated
3	1.01609373092651	-4.16666603088379	saturated
3	1.06889843940735	8.33333396911621	saturated
3	0.866521000862122	4.16666793823242	saturated
3	0.945672333240509	12.5	saturated
3	1.01332724094391	8.33333396911621	saturated
3	0.342560142278671	4.16666603088379	saturated
3	0.448823601007462	12.5	saturated
3	0.573483347892761	4.16666603088379	saturated
3		-12.5	saturated
3	0.486625075340271	-8.33333206176758	saturated
3	0.537050604820251	0.0	saturated
3	0.611322045326233	12.5	saturated
3	0.726724088191986	4.16666603088379	saturated
3	0.847612917423248	-8.33333206176758	saturated
3	0.690890192985535	4.16666793823242	saturated
3	0.762590169906616	8.33333206176758	saturated
3	0.847015261650085	8.33333396911621	saturated
3	0.954285264015198	4.16666603088379	saturated
3	0.855715930461884	16.6666660308838	saturated
3	0.946726441383362	8.33333396911621	saturated
3	1.04442048072815	4.16666603088379	saturated
3	0.880792200565338	12.5	saturated
3	0.982846558094025	16.6666660308838	saturated
3		4.16666603088379	saturated
3	0.415867477655411	8.33333396911621	saturated
3	0.567938148975372	8.33333396911621	saturated
3	0.372937947511673	4.16666793823242	saturated
3	0.425405472517014	8.33333396911621	saturated
3	0.535810470581055	8.33333206176758	saturated
3	0.702352106571198	0.0	saturated
3	0.856771886348724	4.16666603088379	saturated
3	0.639408588409424	12.5	saturated
3	0.765882194042206	-4.16666603088379	saturated
3	0.925948679447174	0.0	saturated
3	1.04806447029114	4.16666603088379	saturated
3	0.723104119300842	8.33333396911621	saturated
3	0.847058415412903	8.33333396911621	saturated
3	0.985696852207184	8.33333206176758	saturated
3	1.0679976940155	8.33333206176758	saturated
3	0.745628654956818	8.33333396911621	saturated
3	0.872394859790802	8.33333396911621	saturated
3	-0.022963969036937	-8.33333349227905	saturated
3		8.33333396911621	saturated
3	0.580021023750305	12.5	saturated
3	0.386592656373978	12.5	saturated
3	0.540966868400574	12.5	saturated
3	0.737830698490143	16.6666660308838	saturated
3	0.893639147281647	8.33333206176758	saturated
3	0.94841468334198	0.0	saturated
3	0.563001453876495	12.5	saturated
3	0.740822553634644	12.5	saturated
3	0.940672636032104	12.5	saturated
3	1.07299971580505	0.0	saturated
3	1.083780169487	0.0	saturated
3	0.755122661590576	8.33333396911621	saturated
3	0.925946354866028	4.16666793823242	saturated
3	1.02302777767181	-8.33333396911621	saturated
3	1.0020067691803	8.33333396911621	saturated
3	0.79008811712265	-8.33333206176758	saturated
3	0.660325467586517	-4.16666603088379	saturated
3		12.5	saturated
3	0.795491814613342	-4.16666603088379	saturated
3	0.94651335477829	-4.16666603088379	saturated
3	0.986106634140015	0.0	saturated
3	0.942517995834351	-4.16666603088379	saturated
3	0.728096663951874	0.0	saturated
3	0.963383674621582	4.16666793823242	saturated
3	1.11067116260529	-12.5	saturated
3	1.12812519073486	-4.16666603088379	saturated
3	1.06142795085907	-8.33333396911621	saturated
3	0.857367634773254	-4.16666793823242	saturated
3	0.979707419872284	-8.33333206176758	saturated
3	0.990698456764221	0.0	saturated
3	0.94237232208252	-8.33333396911621	saturated
3	0.638724803924561	-8.33333301544189	saturated
3	0.669830739498138	4.16666603088379	saturated
3	0.676341414451599	-8.33333396911621	saturated
3	0.972622156143188	8.33333396911621	saturated
3	1.04060316085815	4.16666793823242	saturated
3	1.01475644111633	-4.16666793823242	saturated
3	0.918146908283234	0.0	saturated
3	0.66075074672699	0.0	saturated
3	0.931488931179047	-8.33333396911621	saturated
3	1.12610840797424	8.33333396911621	saturated
3	1.20154821872711	0.0	saturated
3	1.17686927318573	-20.8333320617676	saturated
3	1.08521175384521	-12.5000009536743	saturated
3	0.773084700107574	0.0	saturated
3	0.947793543338776	4.16666793823242	saturated
3	1.03300678730011	-16.6666660308838	saturated
3	1.04931724071503	-16.6666660308838	saturated
3	1.02567744255066	-16.6666674613953	saturated
3	0.554447412490845	-4.16666793823242	saturated
3	0.653560638427734	-16.6666660308838	saturated
3	0.734869301319122	-16.6666660308838	saturated
3	0.810873568058014	-4.16666698455811	saturated
3	0.993167161941528	-16.6666669845581	saturated
3		-8.33333301544189	saturated
3	1.09361898899078	0.0	saturated
3	1.26548206806183	0.0	saturated
3	1.3135507106781	-12.5	saturated
3	1.22789323329926	-12.5000009536743	saturated
3	1.02363789081573	-12.5	saturated
3	0.944102108478546	4.16666793823242	saturated
3	1.12790250778198	-8.33333396911621	saturated
3	1.22402763366699	-12.5000009536743	saturated
3	1.2132533788681	-12.5000009536743	saturated
3	1.09468352794647	-8.33333349227905	saturated
3	0.761664271354675	-12.5	saturated
3	0.90792977809906	-8.33333396911621	saturated
3	1.00192987918854	-8.33333301544189	saturated
3	1.36539590358734	-8.33333396911621	saturated
3	1.29420614242554	-8.33333301544189	saturated
3	1.22205638885498	-8.33333396911621	saturated
3	1.38127744197845	0.0	saturated
3	1.38231527805328	-4.16666603088379	saturated
3	1.14701974391937	-4.16666603088379	saturated
3	1.25105261802673	-8.33333349227905	saturated
3	1.22979462146759	4.16666603088379	saturated
3	1.41298270225525	-8.33333396911621	saturated
3	1.28947496414185	-16.6666660308838	saturated
3	1.33387684822083	-16.6666660308838	saturated
3	1.45697784423828	-8.33333349227905	saturated
3	1.44907546043396	-20.8333325386047	saturated
3	1.34751462936401	-16.6666665077209	saturated
3	1.50779497623444	-24.9999990463257	saturated
3	1.56731224060059	-12.5	saturated
3	1.52006340026855	0.0	saturated
3	1.47193038463593	-8.33333349227905	saturated
3	1.5112532377243	0.0	saturated
3	1.15392971038818	-8.33333349227905	saturated
3	1.44473361968994	-8.33333301544189	saturated
3		-4.16666698455811	saturated
3	0.922476768493652	-8.33333349227905	saturated
3	1.23866820335388	0.0	saturated
3	1.56344795227051	-4.16666603088379	saturated
3	0.838062703609467	-12.5	saturated
3	1.577467918396	-4.16666698455811	saturated
3	1.56918001174927	-4.16666698455811	saturated
3	1.06939804553986	-12.5	saturated
3	1.41476571559906	-8.33333349227905	saturated
3	1.1623922586441	-8.33333349227905	saturated
4	-0.030008357018232	-25.0000019073486	saturated
4	0.105432204902172	-20.8333339691162	saturated
4	0.172209203243256	-20.8333330154419	saturated
4	0.15673154592514	-24.9999990463257	saturated
4	0.128949299454689	-37.5	saturated
4	0.07028242200613	-37.5	saturated
4	0.057969652116299	-33.3333320617676	saturated
4	0.083584107458592	-33.3333320617676	saturated
4	0.124576948583126	-20.8333339691162	saturated
4	0.154138296842575	-12.4999980926514	saturated
4	0.144854038953781	-20.8333320617676	saturated
4	0.671319186687469	-37.5	saturated
4	0.527987837791443	-37.5	saturated
4	0.368105441331863	-33.3333320617676	saturated
4	0.239504277706146	-33.3333320617676	saturated
4	0.164222463965416	-20.8333339691162	saturated
4	0.134420171380043	-12.5	saturated
4	0.121985040605068	-16.6666660308838	saturated
4	1.12177205085754	-37.5	saturated
4	0.932017505168915	-33.3333339691162	saturated
4	0.683474063873291	-37.5	saturated
4	0.449342906475067	-29.1666679382324	saturated
4	0.329603493213654	-29.1666669845581	saturated
4	0.409085720777512	-29.1666655540466	saturated
4	0.367966830730438	-24.9999995231628	saturated
4	-0.225889220833778	-37.5	saturated
4	-0.108898684382439	-33.3333339691162	saturated
4	0.098388269543648	-25.0000019073486	saturated
4	0.311604619026184	-29.1666679382324	saturated
4	0.466297775506973	-25.0	saturated
4	0.523207128047943	-29.1666655540466	saturated
4	0.463949739933014	-24.9999995231628	saturated
4	0.322429627180099	-16.6666660308838	saturated
4	0.30795693397522	-33.3333339691162	saturated
4	0.310040324926376	-37.5	saturated
4	0.324518889188766	-37.5	saturated
4	0.365189790725708	-33.3333320617676	saturated
4	0.422906428575516	-29.1666679382324	saturated
4	0.47662141919136	-20.8333339691162	saturated
4	0.491355419158936	-33.3333320617676	saturated
4	0.431410938501358	-20.8333330154419	saturated
4	0.305379033088684	-16.6666669845581	saturated
4	0.838390529155731	-33.3333339691162	saturated
4	0.842219352722168	-37.5	saturated
4	0.747344672679901	-37.5	saturated
4	0.616802334785461	-33.3333320617676	saturated
4	0.505393922328949	-29.1666679382324	saturated
4	0.437354624271393	-25.0000019073486	saturated
4	0.393944084644318	-29.1666669845581	saturated
4	0.336350589990616	-24.9999990463257	saturated
4	0.25145161151886	-16.6666660308838	saturated
4	1.26468741893768	-37.5	saturated
4	1.09500968456268	-37.5	saturated
4	0.850659430027008	-33.3333320617676	saturated
4	0.618835210800171	-25.0000019073486	saturated
4	0.452417284250259	-25.0000019073486	saturated
4	0.350600868463516	-16.6666679382324	saturated
4	1.32895064353943	-29.1666660308838	saturated
4	1.05094730854034	-33.3333339691162	saturated
4	0.472211360931396	-37.5000014305115	saturated
4	0.557005822658539	-29.1666655540466	saturated
4	0.51697850227356	-33.3333320617676	saturated
4	-0.112169116735458	-33.3333339691162	saturated
4	0.051045153290033	-37.5	saturated
4	0.282665193080902	-29.1666660308838	saturated
4	0.506207585334778	-25.0	saturated
4	0.667917549610138	-29.1666669845581	saturated
4	0.728886067867279	-33.3333320617676	saturated
4	0.663446485996246	-20.8333330154419	saturated
4	0.506124138832092	-20.8333330154419	saturated
4	0.320622861385345	-33.3333339691162	saturated
4	0.390321284532547	-37.5	saturated
4	0.463647127151489	-37.5	saturated
4	0.543055772781372	-33.3333320617676	saturated
4	0.624553322792053	-33.3333349227905	saturated
4	0.694825708866119	-25.0	saturated
4	0.715006947517395	-37.5	saturated
4	0.639448046684265	-20.8333330154419	saturated
4	0.481437057256699	-20.8333330154419	saturated
4	0.781605005264282	-33.3333339691162	saturated
4	0.849014937877655	-37.5	saturated
4	0.812945961952209	-37.5	saturated
4	0.729998409748077	-33.3333320617676	saturated
4	0.659420669078827	-33.3333349227905	saturated
4	0.625149667263031	-29.1666679382324	saturated
4	0.595649302005768	-33.3333334922791	saturated
4	0.519867360591888	-24.9999990463257	saturated
4	0.393801629543304	-16.6666669845581	saturated
4	1.19512152671814	-37.5	saturated
4	1.07491481304169	-37.5	saturated
4	0.876612186431885	-33.3333320617676	saturated
4	0.69504588842392	-33.3333349227905	saturated
[truncated: 44,446 more rows]
