# Supplementary material for: Neural fatigue by passive induction: repeated stimulus exposure results in cognitive fatigue and altered representations in task-relevant networks
Source: Commun Biol. 2023 Feb 3;6:142. doi: 10.1038/s42003-023-04527-5 (PMC9898557; doi:10.1038/s42003-023-04527-5)
Supplement: Supplementary file 7 — Supplementary Data 5 [file 42003_2023_4527_MOESM7_ESM.csv]

DeltaBeta	RandomCoefficientsTDT
-0.751591135407271	-0.349
-0.847692509238915	0.345
-0.722092492071423	-0.038
-0.796376543299332	-0.516
-0.149953447330314	0.399
-0.422696716572232	-0.199
0.765538234538732	-0.233
-0.507468435801566	-0.092
-0.715599160609644	-0.045
-1.16302761375229	-0.095
-1.53176655943195	-0.174
-1.46639062711987	-0.069
1.03705526411287	0.637
-0.857110840909334	-0.179
-1.62608937292049	-0.1
0.946299902765125	0.13
-0.340659800928739	-0.333
-0.475415401669763	-0.242
0.175059245278842	0.269
-0.462614073123925	0.563
0.152393581374481	0.556
0.087230897526698	0.046
-0.207217849290938	-0.121
