# Supplementary material for: Neural fatigue by passive induction: repeated stimulus exposure results in cognitive fatigue and altered representations in task-relevant networks
Source: Commun Biol. 2023 Feb 3;6:142. doi: 10.1038/s42003-023-04527-5 (PMC9898557; doi:10.1038/s42003-023-04527-5)
Supplement: Supplementary file 8 — Supplementary Data 6 [file 42003_2023_4527_MOESM8_ESM.csv]

DeltaKarolinska	RandomCoefficientsTDT
2	-0.349
2	-0.038
5	-0.516
1	0.399
2	-0.199
1	-0.233
1	-0.092
4	-0.045
2	-0.095
3	-0.174
1	-0.069
-1	0.637
3	-0.179
1	-0.1
1	0.13
3	-0.333
4	-0.242
2	0.269
1	0.563
3	0.556
1	0.046
2	-0.121
4	-0.105
